# Supplementary material for: 2-(4-Chloro­phen­yl)-2-oxoethyl 3-(trifluoro­meth­yl)benzoate
Source: Acta Crystallogr Sect E Struct Rep Online. 2011 Jun 11;67(Pt 7):o1597. doi: 10.1107/S1600536811020629 (PMC3152104; doi:10.1107/S1600536811020629)
Supplement: Supplementary file 2 [file e-67-o1597-Isup2.hkl]

# 
# h,k,l, Fc-squared, Fo-squared, sigma(Fo-squared) and status flag 
# 
data_I
_shelx_title ' cr25_0m in P2(1)/c (100K)' 
_shelx_refln_list_code          4 
_shelx_F_calc_maximum      349.06 
_exptl_crystal_F_000       696.00 
_reflns_d_resolution_high  0.7330 
 
loop_ 
 _symmetry_equiv_pos_as_xyz 
 'x, y, z' 
 '-x, y+1/2, -z+1/2' 
 '-x, -y, -z' 
 'x, -y-1/2, z-1/2' 
 
_cell_length_a    14.3036 
_cell_length_b    12.1335 
_cell_length_c     8.5464 
_cell_angle_alpha  90.000 
_cell_angle_beta  101.444 
_cell_angle_gamma  90.000 
 
_shelx_F_squared_multiplier     1.000 
 
loop_ 
 _refln_index_h 
 _refln_index_k 
 _refln_index_l 
 _refln_F_squared_calc 
 _refln_F_squared_meas 
 _refln_F_squared_sigma 
 _refln_observed_status 
   1   0   0        1.37        1.51      0.97 o 
   2   0   0      156.03      165.75      4.67 o 
   3   0   0     1004.28     1029.48     21.20 o 
   4   0   0        6.49        1.12      3.61 o 
   5   0   0      792.52      780.03     15.67 o 
   6   0   0     1939.46     1856.27     30.71 o 
   7   0   0     5246.97     5077.82     65.23 o 
   8   0   0     8185.36     7868.40    176.88 o 
   9   0   0      856.31      880.40     28.04 o 
  10   0   0      280.05      241.39     13.94 o 
  11   0   0     1542.76     1310.86     40.89 o 
  12   0   0      474.46      427.32     19.90 o 
  13   0   0      721.65      732.68     34.00 o 
  14   0   0       10.82       13.94      7.78 o 
  15   0   0        0.13        1.46      9.79 o 
  16   0   0      271.66      255.23     19.46 o 
  17   0   0      211.65      227.40     18.98 o 
  18   0   0      144.92      154.04     22.84 o 
  19   0   0        1.58       39.15     29.95 o 
   1   1   0      230.65      240.91      4.46 o 
   2   1   0      840.57      826.99      8.70 o 
   3   1   0     1351.72     1271.45     16.61 o 
   4   1   0     7915.01     7867.80     85.35 o 
   5   1   0      264.53      260.46      7.31 o 
   6   1   0      216.72      187.12      5.88 o 
   7   1   0      334.63      298.80      6.63 o 
   8   1   0     1590.13     1532.44     18.69 o 
   9   1   0     2237.21     2197.44     26.67 o 
  10   1   0     1024.05     1043.01     18.27 o 
  11   1   0        9.91        7.71      5.01 o 
  12   1   0        9.34       -3.14      5.22 o 
  13   1   0      242.83      250.28     12.04 o 
  14   1   0      148.79      147.49     12.43 o 
  15   1   0        9.76       11.47      6.56 o 
  16   1   0       13.61        8.16      6.82 o 
  17   1   0        4.97        1.63      6.96 o 
  18   1   0        1.12        9.13      6.77 o 
  19   1   0       27.09       14.35     20.75 o 
   0   2   0     4983.35     5598.56    141.68 o 
   1   2   0     3513.09     3715.36     58.12 o 
   2   2   0      241.96      281.52      5.51 o 
   3   2   0     2951.89     3064.31     30.71 o 
   4   2   0      139.91      144.77      4.28 o 
   5   2   0        0.01       -1.57      1.73 o 
   6   2   0      299.32      286.15      6.48 o 
   7   2   0       14.89       19.07      2.73 o 
   8   2   0       29.19       27.16      3.71 o 
   9   2   0     1336.70     1351.46     17.28 o 
  10   2   0      115.03      138.87      8.09 o 
  11   2   0      162.59      160.29     10.01 o 
  12   2   0       41.61       47.77      6.39 o 
  13   2   0        4.47        0.45      4.78 o 
  14   2   0      363.98      368.27     21.58 o 
  15   2   0      816.89      813.26     20.47 o 
  16   2   0      273.67      287.63     19.95 o 
  17   2   0       63.24       77.74     10.61 o 
  18   2   0        0.18       -3.85      6.87 o 
   1   3   0      294.94      355.19     11.12 o 
   2   3   0     1432.15     1384.51     25.21 o 
   3   3   0      257.30      251.51      6.45 o 
   4   3   0        0.39       -3.10      1.60 o 
   5   3   0     3297.24     3320.15     34.49 o 
   6   3   0      607.65      696.70     10.91 o 
   7   3   0     1596.37     1661.34     20.54 o 
   8   3   0      102.93       90.84      5.05 o 
   9   3   0       62.21       66.84      5.08 o 
  10   3   0       88.28       87.51      6.43 o 
  11   3   0       37.09       36.05      5.99 o 
  12   3   0      475.94      449.20     13.89 o 
  13   3   0      492.50      481.25     14.73 o 
  14   3   0      208.80      201.79     12.29 o 
  15   3   0      511.27      467.19     20.14 o 
  16   3   0       15.29        1.48      3.79 o 
  17   3   0      152.48      145.34     12.34 o 
  18   3   0       52.89       77.21     11.81 o 
   0   4   0     8056.99     8637.03    166.20 o 
   1   4   0     2485.74     2816.21     52.43 o 
   2   4   0      654.17      679.94     10.80 o 
   3   4   0      623.99      699.32     12.42 o 
   4   4   0      779.66      775.28     11.23 o 
   5   4   0     1270.43     1252.15     17.45 o 
   6   4   0     1716.87     1752.68     20.84 o 
   7   4   0        0.30        1.60      2.37 o 
   8   4   0       88.79       83.03      5.10 o 
   9   4   0      219.76      207.42      7.89 o 
  10   4   0       99.67      103.71      6.61 o 
  11   4   0      948.10      888.25     23.82 o 
  12   4   0      176.61      178.51     10.53 o 
  13   4   0        5.03       10.10      5.53 o 
  14   4   0       51.40       51.08      9.17 o 
  15   4   0      871.27      853.64     23.49 o 
  16   4   0      197.72      208.14     22.32 o 
  17   4   0       92.71       93.09     11.04 o 
  18   4   0      246.51      255.89     18.35 o 
   1   5   0     2796.35     3108.95     43.74 o 
   2   5   0      631.00      769.39     15.22 o 
   3   5   0     1189.95     1288.49     18.80 o 
   4   5   0     1183.76     1309.48     16.63 o 
   5   5   0      241.22      217.91      6.25 o 
   6   5   0     1964.66     2046.52     23.76 o 
   7   5   0      163.78      184.42      6.32 o 
   8   5   0      852.57      835.56     13.88 o 
   9   5   0       18.80       20.99      3.96 o 
  10   5   0     1925.23     1929.18     27.40 o 
  11   5   0       35.45       34.46      6.86 o 
  12   5   0     1070.70     1006.46     23.29 o 
  13   5   0        5.70        6.62      6.11 o 
  14   5   0       13.03       15.45      6.84 o 
  15   5   0       92.86      106.16     12.56 o 
  16   5   0      149.87      171.22     15.46 o 
  17   5   0       29.17       24.86      9.18 o 
  18   5   0       44.49       33.16     10.50 o 
   0   6   0      461.40      615.50     17.14 o 
   1   6   0        6.82       19.85      2.84 o 
   2   6   0       31.46       30.02      3.57 o 
   3   6   0       16.69        8.19      2.88 o 
   4   6   0      171.35      141.75      4.86 o 
   5   6   0     2029.17     2054.05     24.81 o 
   6   6   0       84.75       94.16      4.87 o 
   7   6   0       82.08      104.59      5.31 o 
   8   6   0      118.58      104.74      5.88 o 
   9   6   0      235.96      255.23      9.88 o 
  10   6   0      125.49      128.20      8.12 o 
  11   6   0       21.54       21.79      6.44 o 
  12   6   0       64.71       49.56      8.32 o 
  13   6   0       15.60        7.21      6.99 o 
  14   6   0       43.50       29.28      8.24 o 
  15   6   0      132.20      112.62     12.04 o 
  16   6   0        6.38       -4.60      7.35 o 
  17   6   0        8.61        4.03      8.89 o 
   1   7   0      950.89     1134.42     23.19 o 
   2   7   0      524.44      586.71     12.69 o 
   3   7   0     1372.79     1568.12     26.30 o 
   4   7   0      261.83      252.71      7.64 o 
   5   7   0      624.93      645.47     17.69 o 
   6   7   0      102.43      116.68      6.79 o 
   7   7   0        0.03        0.04      3.75 o 
   8   7   0        4.78        9.19      4.55 o 
   9   7   0      923.77      856.57     19.07 o 
  10   7   0      276.49      286.84     14.01 o 
  11   7   0      176.33      190.50     12.41 o 
  12   7   0      190.17      190.20     12.99 o 
  13   7   0      190.42      201.38     16.15 o 
  14   7   0       42.70       46.26     10.66 o 
  15   7   0        9.81        7.08      8.52 o 
  16   7   0        1.23        1.55      7.82 o 
  17   7   0       57.20       54.35     14.67 o 
   0   8   0     2050.26     2090.92     87.87 o 
   1   8   0     1974.99     2095.15     38.63 o 
   2   8   0      357.75      375.27     14.46 o 
   3   8   0      464.45      465.43     12.34 o 
   4   8   0      278.85      297.09     12.59 o 
   5   8   0       46.58       43.57      5.46 o 
   6   8   0      477.14      484.90     14.73 o 
   7   8   0      166.14      181.71     18.06 o 
   8   8   0      365.31      366.72     14.12 o 
   9   8   0      596.62      587.84     17.86 o 
  10   8   0      180.41      203.11     12.56 o 
  11   8   0     1110.89     1107.51     31.59 o 
  12   8   0      113.92      146.47     14.14 o 
  13   8   0      226.91      246.65     18.12 o 
  14   8   0        5.88        3.64      7.78 o 
  15   8   0       44.77       26.53     10.67 o 
  16   8   0       20.93       20.47      9.93 o 
   1   9   0       22.47       21.84      5.59 o 
   2   9   0      670.27      654.51     17.97 o 
   3   9   0     2189.90     2199.41     43.19 o 
   4   9   0      255.92      252.43     14.85 o 
   5   9   0      117.78      123.76      9.00 o 
   6   9   0     1367.56     1348.17     34.82 o 
   7   9   0      435.57      413.33     19.41 o 
   8   9   0     1383.30     1347.75     28.18 o 
   9   9   0      129.04      109.13      9.39 o 
  10   9   0     1060.61     1081.07     26.16 o 
  11   9   0       25.74       30.13     10.81 o 
  12   9   0        8.88        2.86      7.82 o 
  13   9   0        0.37        5.93      8.00 o 
  14   9   0       99.00       94.18     13.29 o 
  15   9   0       99.49       95.73     13.72 o 
  16   9   0       13.30       28.03     10.70 o 
   0  10   0     1356.41     1343.61     50.20 o 
   1  10   0       80.52      106.77     10.72 o 
   2  10   0       31.25       35.87      8.74 o 
   3  10   0      134.90      146.67     12.15 o 
   4  10   0      944.56      964.01     24.82 o 
   5  10   0      192.53      201.11     12.39 o 
   6  10   0      149.38      127.01     10.61 o 
   7  10   0       50.87       59.23      8.32 o 
   8  10   0      317.28      320.87     30.94 o 
   9  10   0        1.12       -1.99      4.54 o 
  10  10   0      219.04      195.65     14.62 o 
  11  10   0       33.57       32.94      9.32 o 
  12  10   0      105.47      100.97     12.68 o 
  13  10   0       80.59       69.50     12.02 o 
  14  10   0       21.87       23.60     10.53 o 
  15  10   0       55.46       18.62     33.03 o 
   1  11   0       86.28       69.14      9.17 o 
   2  11   0      186.99      152.75     13.64 o 
   3  11   0      467.90      462.61     24.16 o 
   4  11   0     1594.32     1513.17     40.93 o 
   5  11   0      556.31      545.77     22.09 o 
   6  11   0      467.75      461.31     20.87 o 
   7  11   0      135.24      161.68     12.75 o 
   8  11   0       22.22        3.28      7.11 o 
   9  11   0      136.16      135.72     12.91 o 
  10  11   0        0.11        2.10      7.96 o 
  11  11   0       22.27       17.21     10.18 o 
  12  11   0        9.95       16.96     10.75 o 
  13  11   0       29.27       35.72     12.13 o 
  14  11   0        3.21        9.36     22.83 o 
   0  12   0        2.78        9.01      8.25 o 
   1  12   0        2.07        6.70      5.62 o 
   2  12   0      129.80      155.90     13.83 o 
   3  12   0        9.02        4.16      5.58 o 
   4  12   0       45.77       65.67      9.88 o 
   5  12   0      293.00      279.99     16.89 o 
   6  12   0       16.56        9.41      6.03 o 
   7  12   0        7.18        0.49      7.22 o 
   8  12   0        7.35       15.97      7.24 o 
   9  12   0      206.28      230.66     48.30 o 
  10  12   0       66.53       73.14     15.89 o 
  11  12   0        7.19        3.05     10.27 o 
  12  12   0        1.72       -2.80      7.83 o 
  13  12   0       37.65       29.98     11.42 o 
   1  13   0        6.83       17.73      6.90 o 
   2  13   0        1.88       -6.66      5.08 o 
   3  13   0        1.45        4.98      7.50 o 
   4  13   0      272.74      295.50     17.54 o 
   5  13   0      609.92      573.55     24.66 o 
   6  13   0       95.04       90.63     12.13 o 
   7  13   0       50.57       58.04     10.26 o 
   8  13   0      330.63      370.50     22.24 o 
   9  13   0      165.39      151.25     21.48 o 
  10  13   0       29.12       21.64     12.88 o 
  11  13   0      101.63       84.51     17.92 o 
   0  14   0      308.32      235.79     25.87 o 
   1  14   0        5.72        0.04      5.33 o 
   2  14   0      385.33      431.64     32.10 o 
   3  14   0       54.78       44.96      9.43 o 
   4  14   0      210.76      197.03     17.11 o 
   5  14   0        3.72       -2.20      5.63 o 
   6  14   0       54.65       42.79      9.77 o 
   7  14   0       80.28       74.26     12.24 o 
   8  14   0       17.83       18.47      9.01 o 
   9  14   0      350.95      344.00     28.71 o 
  10  14   0      176.21      169.02     23.45 o 
   1  15   0        0.41        4.27      6.49 o 
   2  15   0       76.71       73.38     11.58 o 
   3  15   0        2.09       -1.10      6.36 o 
   4  15   0        1.24        2.53      6.84 o 
   5  15   0       47.20       47.55     10.85 o 
   6  15   0        6.44        2.15     10.04 o 
   7  15   0      121.56      121.11     22.84 o 
   8  15   0        6.34       -0.47      9.50 o 
   0  16   0       18.86        1.46      9.38 o 
   1  16   0       66.90       96.76     13.46 o 
   2  16   0       17.08       22.95      8.29 o 
   3  16   0      131.02      135.12     15.80 o 
   4  16   0        0.56       -0.52      8.40 o 
 -19   1   1        2.78      -22.09     17.47 o 
 -18   1   1      126.37      134.03     15.04 o 
 -17   1   1       23.73       28.54      9.35 o 
 -16   1   1       41.47       49.14      8.89 o 
 -15   1   1      103.10      103.06      9.06 o 
 -14   1   1      164.71      158.89     10.38 o 
 -13   1   1      256.00      248.36     11.65 o 
 -12   1   1      113.57       90.61      9.92 o 
 -11   1   1      400.70      349.96     12.24 o 
 -10   1   1       62.13       62.15      4.85 o 
  -9   1   1      990.44     1017.71     14.53 o 
  -8   1   1      115.70       97.95      4.48 o 
  -7   1   1       51.57       82.05      3.98 o 
  -6   1   1      632.02      543.41      8.42 o 
  -5   1   1     1166.48     1095.98     12.85 o 
  -4   1   1        0.74       -1.75      1.51 o 
  -3   1   1      199.92      200.52      6.00 o 
  -2   1   1     1118.50     1067.72     15.38 o 
  -1   1   1      838.72      773.62     10.80 o 
   0   1   1       26.53       26.76      1.48 o 
   1   1   1     1227.17     1230.26     14.14 o 
   2   1   1     3140.79     3119.25     36.17 o 
   3   1   1     9141.41     9485.18     95.41 o 
   4   1   1      471.55      437.25     14.12 o 
   5   1   1      311.63      316.68      7.05 o 
   6   1   1     1137.18     1109.21     24.67 o 
   7   1   1     1587.25     1526.14     25.52 o 
   8   1   1      166.92      140.19      6.07 o 
   9   1   1      600.07      634.35     12.47 o 
  10   1   1      144.23      142.05      8.33 o 
  11   1   1      801.28      806.40     21.17 o 
  12   1   1      478.90      470.65     16.95 o 
  13   1   1      167.61      178.39     10.44 o 
  14   1   1       44.62       49.72      7.16 o 
  15   1   1      276.39      301.14     14.59 o 
  16   1   1      108.72      113.21      9.80 o 
  17   1   1        0.32        3.28      5.46 o 
  18   1   1       13.22       12.39      6.78 o 
 -19   2   1       11.32       34.26     20.65 o 
 -18   2   1      170.04      152.27     13.33 o 
 -17   2   1      373.73      371.73     17.82 o 
 -16   2   1        5.28       12.79      7.57 o 
 -15   2   1      905.80      880.82     34.38 o 
 -14   2   1     1171.70     1171.01     25.27 o 
 -13   2   1      176.77      175.22     12.60 o 
 -12   2   1       32.85       25.37      6.28 o 
 -11   2   1      254.85      233.77     12.51 o 
 -10   2   1     2359.76     2204.87     30.87 o 
  -9   2   1       56.46       64.93      4.48 o 
  -8   2   1      229.55      237.50      6.68 o 
  -7   2   1     1724.55     1875.87     22.45 o 
  -6   2   1      876.21      873.30     13.86 o 
  -5   2   1      119.59      128.11      4.97 o 
  -4   2   1     4492.01     4459.58     47.51 o 
  -3   2   1     5146.98     5131.63     64.02 o 
  -2   2   1     4247.54     4255.11     59.23 o 
  -1   2   1      324.72      362.63      6.13 o 
   0   2   1     1583.91     1758.78     18.03 o 
   1   2   1    38896.02    39072.03    386.98 o 
   2   2   1     4717.08     4751.14     53.60 o 
   3   2   1    10152.78    10308.79    116.29 o 
   4   2   1      641.76      646.14      9.40 o 
   5   2   1      161.32      149.48      5.32 o 
   6   2   1       57.99       55.08      3.70 o 
   7   2   1      723.13      681.14     10.79 o 
   8   2   1      561.58      537.88      9.83 o 
   9   2   1      362.02      388.94      9.89 o 
  10   2   1      470.56      484.34     13.08 o 
  11   2   1      136.47      132.33      9.39 o 
  12   2   1      813.49      765.21     24.32 o 
  13   2   1        5.45        7.70      5.15 o 
  14   2   1      122.70      133.08      9.76 o 
  15   2   1        3.83        4.59      6.50 o 
  16   2   1      624.51      615.96     18.48 o 
  17   2   1       54.89       52.20      9.40 o 
  18   2   1       93.87      122.70     17.34 o 
 -19   3   1        6.71        2.42     12.29 o 
 -18   3   1       74.72       98.25     15.67 o 
 -17   3   1       28.71       42.84      8.58 o 
 -16   3   1       72.41       48.03      8.18 o 
 -15   3   1       79.45       71.92     10.52 o 
 -14   3   1       99.66      100.43      9.89 o 
 -13   3   1       22.41       19.99      6.81 o 
 -12   3   1      887.34      868.68     19.08 o 
 -11   3   1      142.84      112.38      8.00 o 
 -10   3   1        4.64        1.48      3.95 o 
  -9   3   1      103.12      105.60      6.32 o 
  -8   3   1        2.64        1.80      2.65 o 
  -7   3   1     7314.49     7357.72     85.61 o 
  -6   3   1      118.86      131.38      5.17 o 
  -5   3   1     3993.63     3986.73     47.17 o 
  -4   3   1     3516.20     3580.80     46.84 o 
  -3   3   1      588.60      574.30     13.57 o 
  -2   3   1       82.00       84.56      6.78 o 
  -1   3   1     3400.81     3741.18     67.98 o 
   0   3   1     3993.93     4478.29     38.18 o 
   1   3   1      175.42      198.67      4.44 o 
   2   3   1      260.70      282.64      6.52 o 
   3   3   1      582.83      604.63      8.00 o 
   4   3   1       71.79       67.54      3.81 o 
   5   3   1       22.16       22.42      2.22 o 
   6   3   1     3618.36     3652.99     41.66 o 
   7   3   1     1015.73     1012.58     14.61 o 
   8   3   1       20.05       15.24      3.38 o 
   9   3   1     1408.93     1398.00     23.96 o 
  10   3   1      546.00      539.32     17.80 o 
  11   3   1       88.69       89.87      7.46 o 
  12   3   1       32.93       27.54      5.69 o 
  13   3   1       81.63       85.66      8.05 o 
  14   3   1       89.42      106.74      8.93 o 
  15   3   1      116.10      111.16     11.81 o 
  16   3   1       35.70       30.34     11.29 o 
  17   3   1       64.66       82.32     11.91 o 
  18   3   1      106.14       94.63     16.09 o 
 -18   4   1       18.87       20.00     17.79 o 
 -17   4   1       27.72       18.94      7.92 o 
 -16   4   1       60.39       56.74      9.19 o 
 -15   4   1       64.81       55.77      8.87 o 
 -14   4   1      138.84      141.42     11.26 o 
 -13   4   1       80.22       79.34      8.68 o 
 -12   4   1        4.13        0.77      3.40 o 
 -11   4   1      501.00      510.01     16.37 o 
 -10   4   1       20.65       20.13      3.88 o 
  -9   4   1       15.73       12.65      3.68 o 
  -8   4   1      176.00      226.34      7.52 o 
  -7   4   1        6.02        8.57      2.60 o 
  -6   4   1      566.98      617.52     10.79 o 
  -5   4   1      428.38      456.96      8.58 o 
  -4   4   1     1397.21     1470.72     24.43 o 
  -3   4   1        0.83        1.45      2.02 o 
  -2   4   1      323.36      328.08      9.36 o 
  -1   4   1        4.51        2.41      3.47 o 
   0   4   1      161.02      163.15      3.42 o 
   1   4   1     4357.41     4724.03     43.92 o 
   2   4   1        2.98        3.50      1.90 o 
   3   4   1      310.19      342.27      5.69 o 
   4   4   1      145.64      137.71      3.95 o 
   5   4   1       32.97       23.05      2.32 o 
   6   4   1      222.50      220.65      7.24 o 
   7   4   1      255.11      263.89      6.63 o 
   8   4   1       13.40        8.60      3.46 o 
   9   4   1        3.91        5.46      4.86 o 
  10   4   1      448.75      466.92     15.73 o 
  11   4   1       33.93       29.65      6.43 o 
  12   4   1        1.54        2.06      4.56 o 
  13   4   1       80.00       79.54      8.16 o 
  14   4   1       11.98        9.95      5.25 o 
  15   4   1       13.91       13.89      7.12 o 
  16   4   1       24.34       23.19      9.13 o 
  17   4   1      113.79      109.01     11.87 o 
  18   4   1       86.90      101.72     15.58 o 
 -18   5   1        1.72        4.65     20.52 o 
 -17   5   1        7.61        1.92      8.52 o 
 -16   5   1      143.11      152.62     16.75 o 
 -15   5   1       18.84        1.06      5.52 o 
 -14   5   1       15.94        4.75      6.41 o 
 -13   5   1      227.64      248.53     13.80 o 
 -12   5   1        7.65        5.29      5.49 o 
 -11   5   1      200.13      178.86      9.64 o 
 -10   5   1      226.12      261.46     10.42 o 
  -9   5   1      104.43      121.99      7.01 o 
  -8   5   1      320.78      339.37      8.86 o 
  -7   5   1       56.33       57.25      5.22 o 
  -6   5   1       33.20       62.15      4.16 o 
  -5   5   1       70.54       95.42      5.12 o 
  -4   5   1      375.25      443.49     10.73 o 
  -3   5   1       91.39      128.80      5.75 o 
  -2   5   1     1834.33     2109.91     37.08 o 
  -1   5   1     3135.64     3444.98     71.25 o 
   0   5   1       18.36       38.18      3.69 o 
   1   5   1      557.62      634.58      8.27 o 
   2   5   1     2174.08     2510.49     25.58 o 
   3   5   1       52.07       51.08      2.99 o 
   4   5   1     1458.01     1584.30     18.01 o 
   5   5   1      424.50      437.15      7.90 o 
   6   5   1      845.98      874.35     11.89 o 
   7   5   1      194.33      174.45      6.22 o 
   8   5   1      604.48      618.46     14.95 o 
   9   5   1       33.47       24.45      4.91 o 
  10   5   1        0.03        4.55      4.29 o 
  11   5   1        5.86       12.14      4.64 o 
  12   5   1        1.45        7.43      5.22 o 
  13   5   1      148.59      162.74     14.31 o 
  14   5   1        0.10        1.24      5.86 o 
  15   5   1       94.24       87.17      9.81 o 
  16   5   1       28.27       19.71      9.35 o 
  17   5   1        0.84        5.75      8.90 o 
 -18   6   1        1.53       12.09     10.74 o 
 -17   6   1      114.70      130.19     16.25 o 
 -16   6   1       18.02       28.43      9.02 o 
 -15   6   1      213.80      208.31     20.77 o 
 -14   6   1       25.34       19.78      7.73 o 
 -13   6   1       43.09       62.63      9.40 o 
 -12   6   1       32.58       38.01      8.56 o 
 -11   6   1       90.14       95.64      7.62 o 
 -10   6   1     1625.34     1582.52     26.19 o 
  -9   6   1      161.94      148.58      8.11 o 
  -8   6   1      284.09      300.10      9.56 o 
  -7   6   1      455.67      445.74     11.20 o 
  -6   6   1      105.55       85.34      5.21 o 
  -5   6   1      670.33      735.21     15.68 o 
  -4   6   1     4131.89     4314.80     61.44 o 
  -3   6   1     1517.01     1460.56     39.52 o 
  -2   6   1       48.38       54.87      5.03 o 
  -1   6   1        1.89        1.67      2.80 o 
   0   6   1     3504.22     4000.50     57.13 o 
   1   6   1     4578.00     5166.50     53.49 o 
   2   6   1      226.85      305.96      5.44 o 
   3   6   1     2241.96     2435.32     24.15 o 
   4   6   1      648.58      672.38      9.21 o 
   5   6   1       23.36       15.51      2.34 o 
   6   6   1      123.54      125.06      5.05 o 
   7   6   1     1653.30     1645.53     24.99 o 
   8   6   1       76.47       67.66      5.33 o 
   9   6   1       26.02       29.33      5.23 o 
  10   6   1       69.87       69.11      7.59 o 
  11   6   1      231.33      248.53     12.28 o 
  12   6   1      279.05      266.45     16.00 o 
  13   6   1       73.22       65.50      9.40 o 
  14   6   1       66.11       84.49     10.55 o 
  15   6   1        3.18        6.86      8.26 o 
  16   6   1       40.97       37.33      9.49 o 
  17   6   1       36.11       32.96     11.01 o 
 -17   7   1        9.43        7.98      9.84 o 
 -16   7   1      222.33      232.44     30.58 o 
 -15   7   1       34.07       38.97     11.17 o 
 -14   7   1       24.46       18.03     13.87 o 
 -13   7   1        8.81       23.34      8.84 o 
 -12   7   1       26.45       31.30      7.79 o 
 -11   7   1      303.02      267.34     12.07 o 
 -10   7   1       36.46       15.12      4.85 o 
  -9   7   1     2681.35     2673.63     40.81 o 
  -8   7   1      258.52      275.25     10.97 o 
  -7   7   1     3731.55     3743.25     51.40 o 
  -6   7   1        0.35       -1.98      3.42 o 
  -5   7   1      210.50      224.57      8.79 o 
  -4   7   1       24.04       20.14      4.28 o 
  -3   7   1      120.27      111.85      7.68 o 
  -2   7   1      173.77      168.01      8.32 o 
  -1   7   1      207.52      172.78      9.81 o 
   0   7   1     6383.65     7048.28     88.67 o 
   1   7   1       10.08        7.60      2.02 o 
   2   7   1     1357.54     1603.47     19.39 o 
   3   7   1      441.00      503.56      7.52 o 
   4   7   1      668.35      618.71      9.07 o 
   5   7   1       75.30       69.79      3.58 o 
   6   7   1      261.14      256.88      7.67 o 
   7   7   1      202.37      205.18      9.61 o 
   8   7   1        0.53        5.60      4.28 o 
   9   7   1     1083.20     1054.39     24.31 o 
  10   7   1      357.42      379.55     15.11 o 
  11   7   1     2511.07     2492.32     46.08 o 
  12   7   1        2.40       -0.12      6.76 o 
  13   7   1      297.20      306.69     15.62 o 
  14   7   1       23.83       17.41     10.73 o 
  15   7   1        1.54        3.18      8.56 o 
  16   7   1        3.06       10.79      9.38 o 
 -16   8   1      108.19      124.38     16.11 o 
 -15   8   1       26.15       21.82      9.89 o 
 -14   8   1       83.20       97.88     13.46 o 
 -13   8   1       23.34       27.40     10.01 o 
 -12   8   1        1.68        7.86      7.19 o 
 -11   8   1      476.63      466.03     17.27 o 
 -10   8   1      131.21      163.95     11.29 o 
  -9   8   1     1885.48     1868.24     35.99 o 
  -8   8   1      136.71      127.79     11.15 o 
  -7   8   1       92.17       91.48      8.09 o 
  -6   8   1       64.22       61.25      6.74 o 
  -5   8   1        4.55        9.75      7.08 o 
  -4   8   1      358.01      365.59     13.78 o 
  -3   8   1      719.54      737.09     19.34 o 
  -2   8   1      717.00      715.10     18.25 o 
  -1   8   1      790.72      819.85     19.78 o 
   0   8   1       39.01       26.52      4.50 o 
   1   8   1      212.59      186.33      9.87 o 
   2   8   1        4.85        7.44      2.35 o 
   3   8   1      165.85      199.12      8.29 o 
   4   8   1      745.95      755.55     14.45 o 
   5   8   1     1018.00      996.76     17.99 o 
   6   8   1       65.59       71.18      9.62 o 
   7   8   1      282.71      271.08     17.63 o 
   8   8   1        8.90       10.23      4.73 o 
   9   8   1       34.89       36.46      7.89 o 
  10   8   1        0.56       -8.12      6.17 o 
  11   8   1     1012.61      967.61     29.25 o 
  12   8   1        0.44        0.95      7.15 o 
  13   8   1       80.27       57.25     10.79 o 
  14   8   1       47.46       35.91     11.33 o 
  15   8   1       45.25       53.27     11.58 o 
  16   8   1       40.66       47.72     11.09 o 
 -16   9   1       29.17       33.29     20.55 o 
 -15   9   1       90.99       65.46     12.45 o 
 -14   9   1       33.32       24.96      9.72 o 
 -13   9   1       97.43       56.25     20.11 o 
 -12   9   1       63.42       57.20     10.56 o 
 -11   9   1       10.58        7.79      5.22 o 
 -10   9   1        6.25       16.72      6.21 o 
  -9   9   1       63.99       60.00      7.98 o 
  -8   9   1       47.95       56.04      7.11 o 
  -7   9   1      346.54      328.58     13.13 o 
  -6   9   1      322.75      316.00     12.75 o 
  -5   9   1      219.44      209.16     10.68 o 
  -4   9   1      340.89      326.21     11.65 o 
  -3   9   1      472.81      434.65     21.32 o 
  -2   9   1       22.36       14.60      4.46 o 
  -1   9   1       22.69       20.68      4.52 o 
   0   9   1      122.63      124.01     10.16 o 
   1   9   1       17.52       19.42      5.24 o 
   2   9   1       14.11       13.96      4.46 o 
   3   9   1       97.52      100.08      7.86 o 
   4   9   1       99.89       95.51      8.74 o 
   5   9   1      591.85      555.67     18.75 o 
   6   9   1      130.98      122.93     12.38 o 
   7   9   1      195.76      202.19     10.88 o 
   8   9   1      217.07      215.98     11.48 o 
   9   9   1      216.74      234.11     14.73 o 
  10   9   1       34.97       21.09      8.00 o 
  11   9   1        0.44      -11.40      5.70 o 
  12   9   1        6.16        2.49     12.39 o 
  13   9   1       19.94        7.37     11.16 o 
  14   9   1       40.98       25.28      9.70 o 
  15   9   1       64.73       72.64     12.86 o 
 -15  10   1       45.35       43.93     12.13 o 
 -14  10   1       72.34       98.65     17.46 o 
 -13  10   1       27.89       44.29     14.47 o 
 -12  10   1      324.27      332.57     19.33 o 
 -11  10   1      489.99      469.60     17.97 o 
 -10  10   1      152.73      151.32     16.81 o 
  -9  10   1        0.22        8.03      5.10 o 
  -8  10   1        0.05        0.73      4.75 o 
  -7  10   1       55.06       57.29      8.53 o 
  -6  10   1      845.93      844.45     24.42 o 
  -5  10   1       84.15       99.31      9.91 o 
  -4  10   1       99.55      115.27      9.78 o 
  -3  10   1      660.26      726.86     37.77 o 
  -2  10   1      406.95      442.77     18.52 o 
  -1  10   1      169.24      163.25     12.50 o 
   0  10   1       10.51       -0.73      8.07 o 
   1  10   1       69.15       83.62     10.55 o 
   2  10   1      446.44      458.38     18.46 o 
   3  10   1       57.42       60.58      8.21 o 
   4  10   1       57.77       71.08      8.93 o 
   5  10   1      768.17      795.25     24.38 o 
   6  10   1      205.24      220.19     12.74 o 
   7  10   1      138.36      129.71     10.89 o 
   8  10   1      165.63      164.84     24.74 o 
   9  10   1       79.21      103.72     13.33 o 
  10  10   1        0.92        4.14      8.21 o 
  11  10   1        5.43        4.61      8.60 o 
  12  10   1      149.61      132.63     16.88 o 
  13  10   1       84.06      108.49     20.07 o 
  14  10   1      146.70      123.80     17.94 o 
 -14  11   1       12.57       -2.08      9.88 o 
 -13  11   1        7.44        5.46      9.23 o 
 -12  11   1      106.75       94.56     15.81 o 
 -11  11   1      187.15      201.80     36.48 o 
 -10  11   1       40.06       41.55     10.80 o 
  -9  11   1      236.27      214.32     15.55 o 
  -8  11   1       55.50       65.51      9.49 o 
  -7  11   1      911.30      943.57     28.40 o 
  -6  11   1      287.24      334.98     18.39 o 
  -5  11   1      547.22      535.01     22.52 o 
  -4  11   1      835.17      746.85     46.23 o 
  -3  11   1      698.90      698.21     25.08 o 
  -2  11   1      105.31       95.36     12.45 o 
  -1  11   1      833.56      837.84     27.10 o 
   0  11   1        2.32        1.46      6.81 o 
   1  11   1        0.48        2.67      4.60 o 
   2  11   1        9.77       12.86      5.35 o 
   3  11   1      644.27      624.31     22.60 o 
   4  11   1        3.71       10.55      5.64 o 
   5  11   1      212.66      227.87     14.92 o 
   6  11   1     1147.29     1131.27     34.18 o 
   7  11   1        7.10        4.48      6.31 o 
   8  11   1      908.61      894.83     26.75 o 
   9  11   1      305.22      302.73     20.18 o 
  10  11   1      332.56      308.26     20.96 o 
  11  11   1      196.61      187.89     26.18 o 
  12  11   1       12.12        5.02      9.67 o 
  13  11   1       99.42       97.10     15.92 o 
 -13  12   1       86.08      118.66     17.87 o 
 -12  12   1       42.20       35.18     12.51 o 
 -11  12   1        1.51        1.68     17.26 o 
 -10  12   1      194.13      212.70     25.75 o 
  -9  12   1       54.83       44.92     26.72 o 
  -8  12   1       88.01      102.14     13.10 o 
  -7  12   1       58.55       50.10      9.90 o 
  -6  12   1       70.23       59.45     14.62 o 
  -5  12   1        5.30        1.66      5.53 o 
  -4  12   1      107.47      118.26     22.02 o 
  -3  12   1       40.74       57.97      9.41 o 
  -2  12   1       71.98       52.29      9.28 o 
  -1  12   1      785.49      775.68     35.22 o 
   0  12   1      270.02      272.78     15.61 o 
   1  12   1      942.59      907.63     44.80 o 
   2  12   1       26.45       16.66      6.22 o 
   3  12   1      818.39      858.06     40.79 o 
   4  12   1       97.03      104.24     11.63 o 
   5  12   1      103.61      113.84     11.73 o 
   6  12   1       94.76       92.76     11.54 o 
   7  12   1       51.35       38.40      9.07 o 
   8  12   1       44.75       23.77      9.99 o 
   9  12   1      144.67      116.67     17.68 o 
  10  12   1       44.87       46.21     12.90 o 
  11  12   1       15.56        8.50      7.92 o 
  12  12   1      122.49      107.61     18.72 o 
 -12  13   1       14.61        7.11     11.02 o 
 -11  13   1        2.43        8.75     10.60 o 
 -10  13   1      109.89       95.97     13.78 o 
  -9  13   1        9.88        9.11     11.52 o 
  -8  13   1       36.68       42.92     10.12 o 
  -7  13   1        6.94        7.79      6.72 o 
  -6  13   1        2.92        0.87      6.32 o 
  -5  13   1      336.10      342.87     19.62 o 
  -4  13   1      135.34      133.14     13.88 o 
  -3  13   1       99.41       82.98     11.40 o 
  -2  13   1       26.40       15.58      6.93 o 
  -1  13   1       10.33       13.97      6.44 o 
   0  13   1      300.16      293.49     17.14 o 
   1  13   1        0.25        2.90      5.56 o 
   2  13   1       20.66       11.43      9.47 o 
   3  13   1       79.65      111.85     14.65 o 
   4  13   1       17.79       13.61      6.78 o 
   5  13   1      110.44      102.12     12.00 o 
   6  13   1       72.28       57.29     10.61 o 
   7  13   1       16.57        8.07      6.80 o 
   8  13   1       95.10      106.27     17.24 o 
   9  13   1       11.39       21.35     10.81 o 
  10  13   1       45.77       39.57     12.72 o 
  11  13   1        2.59       -7.09      8.57 o 
 -10  14   1       18.08       10.29     11.90 o 
  -9  14   1      114.70      111.89     14.63 o 
  -8  14   1       11.71       16.47      8.31 o 
  -7  14   1       18.01       16.73      7.79 o 
  -6  14   1       40.14       31.48      9.48 o 
  -5  14   1        5.17        8.76      6.90 o 
  -4  14   1      115.44      115.70     13.73 o 
  -3  14   1       81.47       94.87     12.33 o 
  -2  14   1       28.79       34.17      8.77 o 
  -1  14   1        0.72        3.88      9.33 o 
   0  14   1        0.20        1.03      9.31 o 
   1  14   1      183.98      190.58     34.19 o 
   2  14   1        4.89        3.80      5.91 o 
   3  14   1       41.63       31.76     18.47 o 
   4  14   1        0.16        1.49      6.04 o 
   5  14   1      140.57      153.13     15.03 o 
   6  14   1       20.74       14.47      7.74 o 
   7  14   1       46.76       21.98     11.50 o 
   8  14   1        7.25        8.06      9.33 o 
   9  14   1       35.38       10.90      8.79 o 
  -8  15   1        6.73        2.57      7.38 o 
  -7  15   1      372.54      426.21     34.24 o 
  -6  15   1       11.11        3.57      7.53 o 
  -5  15   1       94.33      130.16     36.09 o 
  -4  15   1        0.01        1.40      6.22 o 
  -3  15   1        0.03       -2.26      6.07 o 
  -2  15   1      167.67      177.01     16.87 o 
  -1  15   1      178.22      231.27     26.79 o 
   0  15   1       70.87       61.90     10.56 o 
   1  15   1        1.75       -5.48      5.83 o 
   2  15   1        8.55        1.40      8.50 o 
   3  15   1        7.43        7.43      7.96 o 
   4  15   1       62.67       73.18     11.61 o 
   5  15   1       11.51        9.92      7.18 o 
   6  15   1        2.46        5.38     13.20 o 
   7  15   1       79.81       78.82     16.69 o 
  -4  16   1      164.60      170.34     17.74 o 
  -3  16   1      100.29       93.54     14.11 o 
  -2  16   1       56.32       78.62     12.74 o 
  -1  16   1      116.01      152.89     16.68 o 
   0  16   1      332.47      365.47     22.62 o 
   1  16   1       10.13       10.69      7.19 o 
   2  16   1       96.52       95.83     14.80 o 
   3  16   1      480.45      509.45     25.49 o 
   4  16   1       48.60       37.91      9.42 o 
 -19   0   2       41.88       50.68     28.12 o 
 -18   0   2        0.05      -12.62     14.61 o 
 -17   0   2       12.08       19.94     13.24 o 
 -16   0   2      123.77      131.44     20.73 o 
 -15   0   2        4.14       11.65     12.85 o 
 -14   0   2     1995.89     1850.89     55.64 o 
 -13   0   2        8.73        5.21      7.02 o 
 -12   0   2       79.22       77.97     10.54 o 
 -11   0   2       83.36       73.95     11.59 o 
 -10   0   2     4056.27     3767.31     67.97 o 
  -9   0   2     2006.49     1943.12     34.36 o 
  -8   0   2        5.89        6.57      3.27 o 
  -7   0   2     4861.26     5049.97     82.03 o 
  -6   0   2     5591.82     5926.15     89.94 o 
  -5   0   2      835.88      805.95     14.33 o 
  -4   0   2      666.23      640.56     11.78 o 
  -3   0   2     5563.40     5208.92     73.18 o 
  -2   0   2     1588.72     1431.85     20.64 o 
  -1   0   2      191.96      165.50      4.85 o 
   1   0   2        4.43        1.56      1.32 o 
   2   0   2   121839.69   106498.29   3385.57 o 
   3   0   2    27121.70    26290.88    418.60 o 
   4   0   2     2835.99     2699.75     40.36 o 
   5   0   2       33.11       48.08      4.60 o 
   6   0   2      172.10      176.77      8.22 o 
   7   0   2      869.19      872.56     18.99 o 
   8   0   2       44.82       45.81      6.12 o 
   9   0   2      936.84      920.66     27.22 o 
  10   0   2      201.38      257.38     15.06 o 
  11   0   2     1385.79     1357.86     35.34 o 
  12   0   2        0.05       -1.78      6.22 o 
  13   0   2      272.30      252.98     17.36 o 
  14   0   2       13.67       24.61      8.95 o 
  15   0   2      230.40      238.68     18.46 o 
  16   0   2      210.34      233.22     19.97 o 
  17   0   2        0.30        1.86      9.04 o 
  18   0   2       14.13       14.49     11.05 o 
 -19   1   2      140.46      175.05     28.34 o 
 -18   1   2       50.05       49.28     11.48 o 
 -17   1   2      171.24      203.21     27.38 o 
 -16   1   2        8.67       17.24      9.59 o 
 -15   1   2        8.46       13.00      6.71 o 
 -14   1   2        1.21        6.76      6.55 o 
 -13   1   2       49.04       42.75      6.24 o 
 -12   1   2       11.15       10.19      5.21 o 
 -11   1   2     1532.21     1461.64     26.93 o 
 -10   1   2      152.48      142.20      6.67 o 
  -9   1   2      242.78      214.25      6.60 o 
  -8   1   2      205.34      221.40      6.31 o 
  -7   1   2        5.40       14.37      2.99 o 
  -6   1   2     7446.93     7311.59     68.07 o 
  -5   1   2      526.17      542.00      9.22 o 
  -4   1   2     4112.56     3897.89     39.58 o 
  -3   1   2     1393.89     1294.85     14.89 o 
  -2   1   2      475.13      479.14      8.85 o 
  -1   1   2     4316.84     4256.50     47.68 o 
   0   1   2     2972.53     2678.95     36.45 o 
   1   1   2     4532.07     4289.22     59.81 o 
   2   1   2      935.45      929.34     20.82 o 
   3   1   2      130.50      149.12      4.84 o 
   4   1   2      151.13      147.30      7.76 o 
   5   1   2      360.28      384.25      8.16 o 
   6   1   2        8.98        9.94      2.25 o 
   7   1   2     3435.13     3318.22     38.71 o 
   8   1   2      357.83      346.15      8.81 o 
   9   1   2       60.31       53.24      5.06 o 
  10   1   2       13.68        4.93      4.19 o 
  11   1   2     1271.58     1224.58     23.35 o 
  12   1   2       50.38       61.94      6.92 o 
  13   1   2      103.02      105.63      8.59 o 
  14   1   2       12.65       12.21      5.44 o 
  15   1   2       97.66      109.48     12.25 o 
  16   1   2       68.34       70.33      8.53 o 
  17   1   2       38.34       32.75      7.67 o 
  18   1   2       20.01       23.63      8.29 o 
 -19   2   2        2.28      -14.64     16.40 o 
 -18   2   2        7.28       16.35     10.41 o 
 -17   2   2      142.42      140.24     14.95 o 
 -16   2   2        1.09        0.43      6.00 o 
 -15   2   2      134.44      130.92     11.37 o 
 -14   2   2       49.19       27.77      7.13 o 
 -13   2   2     2367.69     2422.37     42.35 o 
 -12   2   2      227.46      230.99     11.22 o 
 -11   2   2      332.94      339.81     10.58 o 
 -10   2   2      595.75      596.31     14.12 o 
  -9   2   2      335.94      311.75      8.80 o 
  -8   2   2        5.76        6.18      2.35 o 
  -7   2   2     1613.41     1658.03     19.24 o 
  -6   2   2     1530.24     1699.37     20.17 o 
  -5   2   2     2471.39     2547.69     28.81 o 
  -4   2   2      730.22      729.55     10.85 o 
  -3   2   2      726.85      673.17     11.16 o 
  -2   2   2     2375.50     2415.06     28.00 o 
  -1   2   2     1345.05     1347.53     19.85 o 
   0   2   2      263.12      283.80      6.60 o 
   1   2   2     2844.47     2836.95     37.40 o 
   2   2   2     7605.27     7769.69     96.45 o 
   3   2   2      133.11      111.05      5.59 o 
   4   2   2     1232.81     1247.84     14.63 o 
   5   2   2      248.71      305.82      6.38 o 
   6   2   2      241.27      234.09      6.17 o 
   7   2   2        1.70        0.14      2.16 o 
   8   2   2      309.20      300.74      9.96 o 
   9   2   2       21.48       27.11      6.22 o 
  10   2   2        8.20        9.94      4.72 o 
  11   2   2       57.03       51.63      7.38 o 
  12   2   2        8.10        3.87      3.40 o 
  13   2   2        0.59        0.48      4.35 o 
  14   2   2        4.60        3.64      5.00 o 
  15   2   2       22.26       22.45      6.45 o 
  16   2   2      141.62      146.95     10.78 o 
  17   2   2      324.56      333.81     16.13 o 
  18   2   2      138.12      101.10     15.56 o 
 -19   3   2       20.77       29.71     20.82 o 
 -18   3   2       29.32       28.20     10.44 o 
 -17   3   2        2.20        2.43      6.42 o 
 -16   3   2       24.11       15.78      7.80 o 
 -15   3   2       23.04       17.14      7.52 o 
 -14   3   2       30.15       11.01      7.09 o 
 -13   3   2     1209.85     1088.77     25.27 o 
 -12   3   2      230.06      243.04     15.72 o 
 -11   3   2     2344.83     2248.11     34.18 o 
 -10   3   2      328.59      301.24     10.33 o 
  -9   3   2      805.61      789.87     14.43 o 
  -8   3   2      381.61      391.84     10.72 o 
  -7   3   2      179.95      222.42      6.72 o 
  -6   3   2      658.27      734.21     11.86 o 
  -5   3   2     4003.71     4131.38     49.05 o 
  -4   3   2      143.29      218.74      7.03 o 
  -3   3   2     6577.11     6767.94     76.20 o 
  -2   3   2      281.66      288.96      8.38 o 
  -1   3   2      638.47      649.49     12.17 o 
   0   3   2     1393.87     1403.64     18.78 o 
   1   3   2      131.49      167.27      4.96 o 
   2   3   2     1795.51     1738.74     22.65 o 
   3   3   2      100.56       80.23      4.36 o 
   4   3   2     1746.01     1695.17     21.06 o 
   5   3   2      269.75      307.75      6.67 o 
   6   3   2      227.91      245.26      5.89 o 
   7   3   2      443.86      422.75      8.24 o 
   8   3   2      594.78      638.72     13.16 o 
   9   3   2       82.32       98.83      7.06 o 
  10   3   2      469.29      471.83     14.94 o 
  11   3   2       48.71       49.18      6.26 o 
  12   3   2        2.11       -2.84      5.04 o 
  13   3   2       18.35       12.07      6.17 o 
  14   3   2       48.29       48.89      7.03 o 
  15   3   2        0.04       -0.65      4.83 o 
  16   3   2      143.03      152.91     11.36 o 
  17   3   2      152.52      161.31     17.05 o 
 -18   4   2       71.79       75.61     11.42 o 
 -17   4   2       63.83       44.59      8.77 o 
 -16   4   2      237.32      261.27     15.49 o 
 -15   4   2       34.25       32.34      8.03 o 
 -14   4   2      705.24      642.04     19.96 o 
 -13   4   2      603.67      592.90     18.54 o 
 -12   4   2      665.60      589.83     24.17 o 
 -11   4   2       16.81        7.72      4.35 o 
 -10   4   2      158.57      145.35      9.92 o 
  -9   4   2      699.97      711.77     16.94 o 
  -8   4   2      223.48      210.04      7.85 o 
  -7   4   2     1358.32     1268.08     25.75 o 
  -6   4   2       57.56       52.87      4.13 o 
  -5   4   2       41.68       77.13      4.48 o 
  -4   4   2      531.09      615.99     10.91 o 
  -3   4   2     1421.21     1418.81     20.79 o 
  -2   4   2      810.21      891.34     11.68 o 
  -1   4   2     4626.97     4871.38     47.21 o 
   0   4   2      972.23     1013.45     14.78 o 
   1   4   2      967.58     1013.81     14.74 o 
   2   4   2     1387.75     1408.92     17.81 o 
   3   4   2        5.85        8.45      2.48 o 
   4   4   2      936.35     1008.12     16.09 o 
   5   4   2      325.13      330.21      6.14 o 
   6   4   2     2916.16     2936.92     29.92 o 
   7   4   2      394.77      380.20      7.87 o 
   8   4   2      758.95      755.39     18.19 o 
   9   4   2      100.18      104.39      7.34 o 
  10   4   2       59.80       60.01      6.53 o 
  11   4   2        2.34       -0.34      5.17 o 
  12   4   2      179.24      180.50     11.67 o 
  13   4   2      488.69      450.05     15.55 o 
  14   4   2       54.55       46.50      6.93 o 
  15   4   2        4.23        9.90      8.00 o 
  16   4   2        1.64        2.03      6.94 o 
  17   4   2      306.47      296.16     19.34 o 
 -18   5   2        3.94        0.26     13.90 o 
 -17   5   2      199.40      179.49     15.26 o 
 -16   5   2      213.71      200.22     15.17 o 
 -15   5   2      309.40      340.39     20.42 o 
 -14   5   2      550.53      505.57     19.28 o 
 -13   5   2      131.79      132.63     10.59 o 
 -12   5   2      104.79      124.94      8.67 o 
 -11   5   2      287.26      306.20     12.78 o 
 -10   5   2      942.82      874.56     19.85 o 
  -9   5   2      257.87      241.01      9.62 o 
  -8   5   2     1664.98     1614.64     28.89 o 
  -7   5   2      174.66      208.12      8.94 o 
  -6   5   2      279.97      311.06      9.62 o 
  -5   5   2      938.38      923.51     14.98 o 
  -4   5   2     6703.75     6942.27    102.13 o 
  -3   5   2      349.18      312.50      8.44 o 
  -2   5   2      508.87      569.39      8.57 o 
  -1   5   2      715.34      817.72     10.67 o 
   0   5   2        3.10        2.83      1.33 o 
   1   5   2      579.41      633.32     10.20 o 
   2   5   2     1602.50     1667.33     22.46 o 
   3   5   2     3112.05     3227.59     36.42 o 
   4   5   2     1036.88     1115.25     17.50 o 
   5   5   2       90.41       87.32      3.77 o 
   6   5   2      767.14      792.91     11.24 o 
   7   5   2       88.23       91.38      4.58 o 
   8   5   2      149.29      159.59      7.96 o 
   9   5   2      674.67      699.48     18.66 o 
  10   5   2      288.01      291.61     10.98 o 
  11   5   2      179.95      184.54      9.80 o 
  12   5   2     1125.41     1114.18     22.69 o 
  13   5   2      164.07      186.15     13.55 o 
  14   5   2      368.90      355.74     16.34 o 
  15   5   2       63.80       70.26      9.63 o 
  16   5   2       29.97       33.30      8.07 o 
  17   5   2       16.96        7.13     10.34 o 
 -18   6   2      232.22      252.84     33.16 o 
 -17   6   2       15.19       -8.98     11.36 o 
 -16   6   2       39.92       48.07      9.87 o 
 -15   6   2        2.00       -7.11     11.65 o 
 -14   6   2       42.18       54.77      9.28 o 
 -13   6   2       42.65       51.40      8.85 o 
 -12   6   2      134.07      131.86      9.55 o 
 -11   6   2        1.35       -1.12      4.34 o 
 -10   6   2      156.86      155.60      9.54 o 
  -9   6   2       88.29       87.83      7.37 o 
  -8   6   2        2.60       10.80      3.94 o 
  -7   6   2       36.39       40.40      4.68 o 
  -6   6   2       38.95       47.77      4.98 o 
  -5   6   2      705.93      697.67     15.34 o 
  -4   6   2       32.49       41.28      5.30 o 
  -3   6   2      674.79      717.39     14.97 o 
  -2   6   2       55.50       86.57      4.22 o 
  -1   6   2      137.40      114.68      3.43 o 
   0   6   2       97.96      100.50      3.41 o 
   1   6   2      168.77      163.28      4.06 o 
   2   6   2        1.12        1.24      1.61 o 
   3   6   2      131.42      152.53      5.48 o 
   4   6   2       14.81       28.52      2.69 o 
   5   6   2      152.62      179.16      5.25 o 
   6   6   2      255.46      253.97      6.69 o 
   7   6   2      367.04      363.38      9.57 o 
   8   6   2      646.71      620.31     14.24 o 
   9   6   2      136.22      152.93      9.78 o 
  10   6   2       37.86       58.80      6.35 o 
  11   6   2      541.06      548.49     15.03 o 
  12   6   2      161.36      167.44     11.31 o 
  13   6   2       16.10       10.03      8.24 o 
  14   6   2       95.93       70.86      9.83 o 
  15   6   2        2.11       -0.96      6.98 o 
  16   6   2       52.90       89.12     11.61 o 
 -17   7   2       55.05       35.61     11.84 o 
 -16   7   2       10.73       17.71      9.94 o 
 -15   7   2       22.35       25.37      9.67 o 
 -14   7   2       40.91       44.30     10.47 o 
 -13   7   2       38.06       20.78      8.97 o 
 -12   7   2       33.49       31.86      8.92 o 
 -11   7   2      184.47      167.53     14.07 o 
 -10   7   2      639.01      595.49     17.95 o 
  -9   7   2       12.21       14.13      5.59 o 
  -8   7   2        6.09        0.00      3.72 o 
  -7   7   2      115.21      115.46      7.42 o 
  -6   7   2      118.52      118.07      7.58 o 
  -5   7   2        3.00        4.42      4.03 o 
  -4   7   2       17.35       19.83      4.46 o 
  -3   7   2      193.02      198.44      9.40 o 
  -2   7   2      193.22      203.70     11.80 o 
  -1   7   2      117.49      112.26      4.08 o 
   0   7   2      187.35      212.00      5.24 o 
   1   7   2        5.15        2.98      1.62 o 
   2   7   2      194.67      227.98      5.29 o 
   3   7   2      420.99      530.43      8.16 o 
   4   7   2        0.57       -0.66      1.45 o 
   5   7   2      123.52      146.57      4.87 o 
   6   7   2      437.89      447.50     10.12 o 
   7   7   2       43.00       36.57      4.21 o 
   8   7   2       30.47       18.92      6.47 o 
   9   7   2       26.41       22.68      8.30 o 
  10   7   2        7.36        0.30      3.56 o 
  11   7   2      335.52      280.44     21.61 o 
  12   7   2       15.65       33.61      7.84 o 
  13   7   2        4.47        9.45      7.23 o 
  14   7   2      265.15      253.96     18.85 o 
  15   7   2       43.92       17.29      9.85 o 
  16   7   2       68.63       50.34     17.63 o 
 -17   8   2       92.51       78.91     24.02 o 
 -16   8   2       35.93       30.18     10.70 o 
 -15   8   2       39.80       54.42     12.25 o 
 -14   8   2      282.36      232.95     24.09 o 
 -13   8   2      124.16      135.12     17.78 o 
 -12   8   2        3.32        3.81      5.39 o 
 -11   8   2       56.87       45.30     12.58 o 
 -10   8   2       77.61       75.40     11.38 o 
  -9   8   2     1536.56     1476.01     41.78 o 
  -8   8   2     1200.13     1183.82     38.51 o 
  -7   8   2      375.80      358.36     15.88 o 
  -6   8   2        8.48        4.23      6.23 o 
  -5   8   2      280.99      272.89     12.91 o 
  -4   8   2       40.21       39.86      5.98 o 
  -3   8   2       84.48      111.85      8.46 o 
  -2   8   2      719.87      758.20     19.18 o 
  -1   8   2       47.62       45.22      5.14 o 
   0   8   2      753.10      791.93     14.07 o 
   1   8   2      814.46      892.67     15.15 o 
   2   8   2        0.74        3.80      2.10 o 
   3   8   2      252.93      272.85      6.70 o 
   4   8   2     1237.57     1312.86     17.66 o 
   5   8   2      442.68      469.97     12.14 o 
   6   8   2       37.95       57.23      5.61 o 
   7   8   2        0.03        0.00      3.74 o 
   8   8   2       65.85       62.95     10.27 o 
   9   8   2        2.30       -8.63      5.34 o 
  10   8   2        4.38       -1.47      3.72 o 
  11   8   2       28.89       22.24      9.36 o 
  12   8   2       94.40      105.78     23.24 o 
  13   8   2      246.55      278.24     18.94 o 
  14   8   2      267.88      326.48     19.99 o 
  15   8   2       53.68       63.80     12.38 o 
 -16   9   2      169.67      202.58     19.84 o 
 -15   9   2       20.00       28.03     10.79 o 
 -14   9   2      124.93      111.39     14.30 o 
 -13   9   2      259.89      286.56     19.78 o 
 -12   9   2        0.17       -5.54      4.66 o 
 -11   9   2      138.40      143.59     11.70 o 
 -10   9   2       86.15      100.73      9.86 o 
  -9   9   2       54.72       64.58      8.13 o 
  -8   9   2      203.27      200.70     14.04 o 
  -7   9   2     1936.28     1988.05     56.78 o 
  -6   9   2     3124.43     3068.13     58.54 o 
  -5   9   2       11.63       23.56      5.71 o 
  -4   9   2     4910.19     4721.43     81.87 o 
  -3   9   2      304.40      304.64     12.89 o 
  -2   9   2       14.68       17.83      4.77 o 
  -1   9   2      103.28      100.78      7.77 o 
   0   9   2     2957.30     3027.90     53.91 o 
   1   9   2       40.70       53.11      8.13 o 
   2   9   2       34.63       42.95      5.85 o 
   3   9   2      283.11      294.61     16.60 o 
   4   9   2      407.42      409.90     12.65 o 
   5   9   2      757.37      761.20     18.77 o 
   6   9   2       51.34       52.51      6.23 o 
   7   9   2      651.03      685.52     20.65 o 
   8   9   2      369.18      352.30     20.24 o 
   9   9   2      210.96      258.59     14.55 o 
  10   9   2       94.32      105.05     19.40 o 
  11   9   2       39.12       36.89      8.90 o 
  12   9   2      532.18      518.13     49.63 o 
  13   9   2      209.84      225.83     17.37 o 
  14   9   2        1.58        6.35      8.43 o 
  15   9   2        4.92       20.94     14.13 o 
 -15  10   2        1.45       -9.92     15.92 o 
 -14  10   2      231.22      259.09     20.54 o 
 -13  10   2      101.92      109.62     13.60 o 
 -12  10   2       41.84       51.74      8.73 o 
 -11  10   2        0.11       -7.08      8.03 o 
 -10  10   2      615.06      562.03     25.56 o 
  -9  10   2       47.37       64.27      8.23 o 
  -8  10   2       36.10       31.92      6.51 o 
  -7  10   2      113.65      128.07     14.91 o 
  -6  10   2       39.30       45.38      7.40 o 
  -5  10   2       46.17       43.29      6.93 o 
  -4  10   2       25.72       25.66      7.50 o 
  -3  10   2     1153.64     1065.75     26.38 o 
  -2  10   2      935.47      947.69     28.87 o 
  -1  10   2      213.83      249.13     14.41 o 
   0  10   2       10.80       26.35     10.00 o 
   1  10   2      182.52      191.05     12.31 o 
   2  10   2      332.41      356.64     16.01 o 
   3  10   2      195.17      186.41     20.14 o 
   4  10   2      357.91      321.23     15.17 o 
   5  10   2      170.79      185.73     11.54 o 
   6  10   2      362.56      360.16     15.08 o 
   7  10   2       20.84       10.89      7.42 o 
   8  10   2      259.65      259.43     16.99 o 
   9  10   2       16.81       16.04      8.57 o 
  10  10   2      145.83      122.39     27.35 o 
  11  10   2        1.66        5.53      7.90 o 
  12  10   2       51.89       18.39      9.95 o 
  13  10   2       24.98       10.49      9.67 o 
  14  10   2        5.03        4.01      7.44 o 
 -14  11   2        0.23       34.49     12.83 o 
 -13  11   2       18.88       30.04     11.84 o 
 -12  11   2        0.06        6.39      7.04 o 
 -11  11   2       12.96       21.10     11.97 o 
 -10  11   2       21.31       31.72      8.70 o 
  -9  11   2        0.26        6.58      5.78 o 
  -8  11   2        1.25        0.48      5.67 o 
  -7  11   2       20.37       17.80      6.48 o 
  -6  11   2        1.15        6.35      7.64 o 
  -5  11   2      224.78      217.18     16.78 o 
  -4  11   2      659.74      630.96     24.21 o 
  -3  11   2      332.35      284.56     16.06 o 
  -2  11   2     1905.50     1864.60     47.19 o 
  -1  11   2     1037.48     1062.99     31.74 o 
   0  11   2      101.28      100.95     10.50 o 
   1  11   2       61.32       74.01     14.96 o 
   2  11   2      101.81      110.16     10.87 o 
   3  11   2      490.33      438.02     23.81 o 
   4  11   2      242.21      237.16     14.64 o 
   5  11   2      126.44      110.45     11.03 o 
   6  11   2      610.28      605.28     24.76 o 
   7  11   2      644.50      647.56     31.97 o 
   8  11   2      100.06       75.29     13.15 o 
   9  11   2        7.74        2.82      7.65 o 
  10  11   2      142.86      113.78     29.65 o 
  11  11   2      189.23      177.98     18.27 o 
  12  11   2        2.00       -8.04     18.58 o 
  13  11   2       34.69       29.93     11.58 o 
 -13  12   2        1.95       16.50     11.22 o 
 -12  12   2       19.32       16.57     11.39 o 
 -11  12   2       33.88       15.84      8.11 o 
 -10  12   2        9.05       -1.88      6.07 o 
  -9  12   2        5.98       -1.96      6.91 o 
  -8  12   2      175.70      183.24     17.12 o 
  -7  12   2      130.97      118.75     13.62 o 
  -6  12   2       28.94       33.80      8.92 o 
  -5  12   2       67.94       83.38     14.34 o 
  -4  12   2       24.38       36.38      8.39 o 
  -3  12   2       44.29       50.27      9.33 o 
  -2  12   2       14.96       -5.79      4.54 o 
  -1  12   2      271.39      282.14     22.23 o 
   0  12   2      156.42      162.51     13.84 o 
   1  12   2       11.70        5.57      5.42 o 
   2  12   2        5.50        0.98      3.28 o 
   3  12   2        5.49        1.96      4.22 o 
   4  12   2        8.73        6.22      5.58 o 
   5  12   2      141.23      130.39     12.73 o 
   6  12   2      185.20      153.20     17.11 o 
   7  12   2      396.36      330.95     22.95 o 
   8  12   2        5.83       10.53      8.12 o 
   9  12   2        9.34       -2.03      3.51 o 
  10  12   2        1.05        8.73      7.44 o 
  11  12   2      243.00      228.70     23.61 o 
  12  12   2        9.76       13.72     11.54 o 
 -12  13   2       25.01        3.38     11.66 o 
 -11  13   2        1.69        6.96      7.64 o 
 -10  13   2       65.60       74.99     14.77 o 
  -9  13   2      309.33      308.63     23.59 o 
  -8  13   2       19.68       -0.33     17.84 o 
  -7  13   2        4.03        3.50      6.29 o 
  -6  13   2      379.96      420.25     22.16 o 
  -5  13   2       43.62       36.53      9.33 o 
  -4  13   2      333.31      324.35     20.01 o 
  -3  13   2      390.49      368.15     23.51 o 
  -2  13   2      585.58      612.10     25.05 o 
  -1  13   2        6.46       10.86      6.01 o 
   0  13   2        0.35       -3.41      4.82 o 
   1  13   2        4.27       -0.70      4.43 o 
   2  13   2      108.99      130.15     28.74 o 
   3  13   2       12.26        7.47      5.58 o 
   4  13   2        4.75       -2.59      3.08 o 
   5  13   2        5.58       -3.38      2.95 o 
   6  13   2       73.94       -0.79      4.79 o 
   8  13   2        1.34       -1.02      3.49 o 
   9  13   2      157.12       69.37     12.16 o 
  10  13   2       72.83       79.33     15.24 o 
 -10  14   2       68.99       42.37     11.03 o 
  -9  14   2       26.39       30.26     10.05 o 
  -8  14   2      140.74      131.43     15.81 o 
  -7  14   2      420.86      439.53     23.65 o 
  -6  14   2        8.51        6.54      8.89 o 
  -5  14   2       93.08       73.66     12.00 o 
  -4  14   2       96.91      103.47     13.13 o 
  -3  14   2        0.77       -2.86      5.73 o 
  -2  14   2        3.84        2.85      5.89 o 
  -1  14   2      113.66       82.93     11.48 o 
   0  14   2      106.94      107.68     14.22 o 
   1  14   2      252.65      242.21     20.44 o 
   2  14   2      221.42      235.10     18.17 o 
   3  14   2       28.65       24.41      7.55 o 
   4  14   2      301.70      295.21     18.71 o 
   5  14   2       10.18        8.18      8.60 o 
   6  14   2      385.24      397.43     26.81 o 
   7  14   2       83.74       48.05     11.84 o 
   8  14   2        1.55        8.84      7.64 o 
  -8  15   2      129.19      128.68     16.23 o 
  -7  15   2        1.43        2.25      7.12 o 
  -6  15   2       16.27       21.36      8.97 o 
  -5  15   2       89.38       60.28     10.99 o 
  -4  15   2       13.93       29.82      9.04 o 
  -3  15   2        1.84        1.33      6.88 o 
  -2  15   2       70.30       61.85     15.00 o 
  -1  15   2        1.12       10.99      6.93 o 
   0  15   2       40.57       54.00     12.16 o 
   1  15   2        0.59       11.81      6.76 o 
   2  15   2       13.77       14.51      7.46 o 
   3  15   2       24.84       31.85      8.52 o 
   4  15   2       22.05       21.54      8.86 o 
   5  15   2        2.63        9.73      7.57 o 
   6  15   2       14.74        8.81      8.78 o 
  -4  16   2      137.95      140.23     23.99 o 
  -3  16   2       13.41       24.04      8.95 o 
  -2  16   2       16.24        7.66      7.39 o 
  -1  16   2       52.08       23.07     13.62 o 
   0  16   2       74.00       61.33     26.28 o 
   1  16   2       78.33       68.54     16.86 o 
   2  16   2        0.54        5.30      6.09 o 
 -19   1   3       88.35      125.49     44.32 o 
 -18   1   3        2.64        5.21      9.93 o 
 -17   1   3       69.85       62.92     11.93 o 
 -16   1   3      115.09      138.64     14.43 o 
 -15   1   3      319.46      344.82     19.97 o 
 -14   1   3      290.68      281.27     17.84 o 
 -13   1   3      649.58      626.52     25.61 o 
 -12   1   3      531.86      482.39     27.93 o 
 -11   1   3       49.15       33.76      5.74 o 
 -10   1   3       70.78       63.22      5.22 o 
  -9   1   3      181.70      173.74      7.12 o 
  -8   1   3      873.18      864.42     13.62 o 
  -7   1   3     1445.98     1419.02     18.38 o 
  -6   1   3       18.22       15.86      2.44 o 
  -5   1   3      886.94      881.76     13.22 o 
  -4   1   3      484.58      463.35      8.64 o 
  -3   1   3     1122.32      955.39     12.56 o 
  -2   1   3      349.71      331.18      6.57 o 
  -1   1   3       26.65       23.19      2.03 o 
   0   1   3     1209.45     1184.12     12.79 o 
   1   1   3        0.14        0.60      1.39 o 
   2   1   3      565.87      536.96     10.65 o 
   3   1   3        1.51        5.26      2.15 o 
   4   1   3       66.07       76.37      7.83 o 
   5   1   3     3466.14     3508.77     39.63 o 
   6   1   3       40.76       52.08      5.82 o 
   7   1   3       33.90       21.89      3.47 o 
   8   1   3      397.28      372.02     10.36 o 
   9   1   3      119.66      132.46      6.69 o 
  10   1   3      145.25      127.43      6.94 o 
  11   1   3      252.35      261.80     12.94 o 
  12   1   3      149.76      150.93      9.76 o 
  13   1   3      177.46      173.72     10.77 o 
  14   1   3      516.21      506.27     16.19 o 
  15   1   3        9.46       12.03      5.54 o 
  16   1   3        6.20       -2.92      7.64 o 
  17   1   3      139.21      135.63     13.83 o 
 -19   2   3       25.43       15.15     19.00 o 
 -18   2   3       52.47       33.29      9.92 o 
 -17   2   3       39.79       47.37     12.54 o 
 -16   2   3      351.68      362.68     26.86 o 
 -15   2   3      153.59      142.91     14.07 o 
 -14   2   3      100.41      110.58     11.49 o 
 -13   2   3     2021.58     1897.46     64.40 o 
 -12   2   3      188.00      199.43     12.70 o 
 -11   2   3     1824.52     1691.09     42.82 o 
 -10   2   3       65.30       52.75      5.53 o 
  -9   2   3      155.05      132.17      6.33 o 
  -8   2   3      409.23      419.46      9.05 o 
  -7   2   3      783.24      714.26     12.55 o 
  -6   2   3      239.54      245.08      6.87 o 
  -5   2   3     3498.01     3585.01     76.87 o 
  -4   2   3     2869.62     2843.70     49.91 o 
  -3   2   3       37.47       41.47      2.88 o 
  -2   2   3       26.21       19.32      1.83 o 
  -1   2   3       52.59       61.27      3.74 o 
   0   2   3       31.85       20.19      3.13 o 
   1   2   3       26.10       24.69      2.86 o 
   2   2   3     3274.55     3163.73     43.16 o 
   3   2   3     8979.12     9271.45    105.32 o 
   4   2   3     4341.64     4485.50     52.12 o 
   5   2   3     1728.62     1770.64     22.34 o 
   6   2   3     2059.15     2046.47     25.92 o 
   7   2   3      330.44      303.54     12.20 o 
   8   2   3        3.54       -5.47      3.32 o 
   9   2   3      492.42      508.37     14.03 o 
  10   2   3       27.63       34.08      5.76 o 
  11   2   3       59.81       61.57      6.82 o 
  12   2   3      219.49      224.79     18.33 o 
  13   2   3      149.16      142.00     11.34 o 
  14   2   3      188.21      193.37     11.70 o 
  15   2   3       39.93       42.63      7.57 o 
  16   2   3       55.27       69.80      8.53 o 
  17   2   3        3.26        2.32      6.43 o 
 -19   3   3       70.06       87.63     22.74 o 
 -18   3   3       73.42       80.12     13.24 o 
 -17   3   3       90.49      110.63     13.62 o 
 -16   3   3       38.37       39.35     10.14 o 
 -15   3   3      343.11      344.87     19.24 o 
 -14   3   3        8.65       14.35      8.16 o 
 -13   3   3      193.83      146.42     13.40 o 
 -12   3   3       10.23        9.79      4.91 o 
 -11   3   3      103.08      117.04      9.26 o 
 -10   3   3     2179.83     2107.71     35.25 o 
  -9   3   3       10.14        9.73      3.15 o 
  -8   3   3      349.04      323.92      8.72 o 
  -7   3   3      647.73      598.01     13.07 o 
  -6   3   3       21.32       11.92      2.69 o 
  -5   3   3     3137.59     3392.22     42.95 o 
  -4   3   3     5623.57     5501.93     67.96 o 
  -3   3   3     8091.29     8121.69     93.79 o 
  -2   3   3      960.05      985.34     12.41 o 
  -1   3   3     1686.34     1677.87     22.91 o 
   0   3   3       33.05       40.52      3.22 o 
   1   3   3      186.58      186.79     12.54 o 
   2   3   3      401.75      405.81      9.18 o 
   3   3   3      523.72      489.20     13.15 o 
   4   3   3      398.11      372.10     10.42 o 
   5   3   3      274.32      309.69      6.45 o 
   6   3   3       33.68       24.77      2.88 o 
   7   3   3       14.00       17.53      3.19 o 
   8   3   3      779.40      766.90     19.75 o 
   9   3   3        1.11        9.81      4.16 o 
  10   3   3       82.36       74.55     11.22 o 
  11   3   3      107.62      105.63      7.81 o 
  12   3   3      534.43      540.41     15.74 o 
  13   3   3        0.04        5.00      4.75 o 
  14   3   3       53.09       57.12      9.25 o 
  15   3   3       13.48       18.23      6.94 o 
  16   3   3        0.03       -3.44      5.15 o 
  17   3   3       51.77       59.34     11.19 o 
 -18   4   3       37.69       55.15     24.30 o 
 -17   4   3       11.81        6.62      9.41 o 
 -16   4   3       16.04       29.20      7.62 o 
 -15   4   3       11.66       18.82      7.36 o 
 -14   4   3        5.49       14.13      6.60 o 
 -13   4   3       41.81       37.45      7.91 o 
 -12   4   3      161.19      156.85     11.65 o 
 -11   4   3      494.41      503.40     16.87 o 
 -10   4   3       11.61       -1.17      4.36 o 
  -9   4   3      643.20      602.73     15.78 o 
  -8   4   3       10.13        1.04      2.76 o 
  -7   4   3       13.40       14.74      3.02 o 
  -6   4   3       10.69       17.94      3.05 o 
  -5   4   3       54.63      109.62      5.48 o 
  -4   4   3     1459.02     1607.82     22.36 o 
  -3   4   3      688.10      692.40     10.47 o 
  -2   4   3     1435.36     1520.19     17.72 o 
  -1   4   3       69.43       99.68      5.01 o 
   0   4   3       54.27       47.15      3.79 o 
   1   4   3       98.37      119.03      6.95 o 
   2   4   3      633.73      663.05     11.27 o 
   3   4   3      521.32      523.24     11.11 o 
   4   4   3       45.39       27.63      3.76 o 
   5   4   3      281.28      313.02      8.20 o 
   6   4   3      132.42      111.85      5.65 o 
   7   4   3       50.19       59.65      4.40 o 
   8   4   3       15.13       14.06      4.34 o 
   9   4   3      245.58      278.35     10.73 o 
  10   4   3       70.40       81.41      7.16 o 
  11   4   3        9.33       13.08      4.81 o 
  12   4   3      238.78      271.12     12.19 o 
  13   4   3       15.89        1.28      5.02 o 
  14   4   3       48.53       42.18      6.99 o 
  15   4   3        6.82        8.48      6.75 o 
  16   4   3        4.22        3.86      7.62 o 
 -18   5   3       17.25       19.10     14.51 o 
 -17   5   3       68.23       64.14     14.08 o 
 -16   5   3        2.18       -3.99      7.18 o 
 -15   5   3        6.64       10.08      6.71 o 
 -14   5   3       70.65       65.21      9.47 o 
 -13   5   3      137.15      133.69     10.26 o 
 -12   5   3       53.15       53.46      6.79 o 
 -11   5   3       78.53       79.30      9.49 o 
 -10   5   3      182.49      189.45     10.79 o 
  -9   5   3      224.96      213.31     10.35 o 
  -8   5   3     1030.49     1068.78     21.29 o 
  -7   5   3      278.73      297.06      9.17 o 
  -6   5   3       62.58       65.37      5.40 o 
  -5   5   3       52.91       57.38      4.27 o 
  -4   5   3      307.29      337.81      8.63 o 
  -3   5   3        3.15       -0.28      1.30 o 
  -2   5   3      694.37      765.95     11.09 o 
  -1   5   3        1.80       -0.23      1.84 o 
   0   5   3     1607.25     1762.84     24.48 o 
   1   5   3     1676.47     1811.10     23.22 o 
   2   5   3      655.14      697.91     12.88 o 
   3   5   3        0.55       -2.31      2.17 o 
   4   5   3      405.90      461.88     11.13 o 
   5   5   3      111.84      122.17      6.90 o 
   6   5   3      136.43      153.63      5.63 o 
   7   5   3      167.39      180.89      6.72 o 
   8   5   3      139.07      153.00      8.14 o 
   9   5   3        0.96        1.28      3.98 o 
  10   5   3      106.60      110.77      7.96 o 
  11   5   3        8.33       11.05      4.74 o 
  12   5   3        0.03        0.20      7.07 o 
  13   5   3       47.59       43.66      6.77 o 
  14   5   3       62.82       81.12      8.46 o 
  15   5   3       17.14       11.99      9.11 o 
  16   5   3       22.98       22.82     12.02 o 
 -18   6   3       60.64       34.42     15.95 o 
 -17   6   3        3.11        8.73     14.00 o 
 -16   6   3       34.06       39.93     11.37 o 
 -15   6   3       79.41       87.31     11.00 o 
 -14   6   3      163.56      152.83     12.96 o 
 -13   6   3      356.84      342.77     25.16 o 
 -12   6   3       21.85       19.90      6.12 o 
 -11   6   3      425.27      377.08     15.02 o 
 -10   6   3       36.12       31.44      7.34 o 
  -9   6   3      126.38      126.08      8.83 o 
  -8   6   3     1044.29      956.16     24.10 o 
  -7   6   3     1778.70     1647.30     27.85 o 
  -6   6   3       47.35       52.58      5.25 o 
  -5   6   3      910.22      945.08     16.17 o 
  -4   6   3      150.91      140.88      5.86 o 
  -3   6   3     1079.67     1195.33     16.10 o 
  -2   6   3     1245.59     1314.36     17.00 o 
  -1   6   3       61.01       75.26      3.41 o 
   0   6   3      294.97      299.55      8.31 o 
   1   6   3       22.89       27.06      3.41 o 
   2   6   3     2005.52     2173.93     27.38 o 
   3   6   3     1310.78     1333.06     20.65 o 
   4   6   3        0.25       -1.09      2.76 o 
   5   6   3      565.50      646.21     14.10 o 
   6   6   3       85.11       80.35      4.41 o 
   7   6   3      150.21      139.94      7.42 o 
   8   6   3        7.72        7.19      4.04 o 
   9   6   3      445.24      440.72     12.78 o 
  10   6   3        9.90        8.98      4.67 o 
  11   6   3        0.06       -4.06      3.84 o 
  12   6   3       65.59       59.04      8.25 o 
  13   6   3      126.82      149.10     11.57 o 
  14   6   3       59.75       37.46      9.06 o 
  15   6   3       89.93       87.14     11.21 o 
  16   6   3        2.22        1.31      6.94 o 
 -17   7   3        1.65       15.72     13.07 o 
 -16   7   3      201.72      241.84     20.57 o 
 -15   7   3       99.09      101.14     14.58 o 
 -14   7   3      414.27      426.75     31.16 o 
 -13   7   3      105.30      103.51     10.96 o 
 -12   7   3       12.86        7.58      7.03 o 
 -11   7   3       86.87       92.58     17.12 o 
 -10   7   3      690.52      659.74     21.77 o 
  -9   7   3      142.75      133.26      9.39 o 
  -8   7   3       68.74       56.92      7.51 o 
  -7   7   3     1917.11     1960.81     36.56 o 
  -6   7   3      927.41      905.92     24.77 o 
  -5   7   3      802.44      776.21     21.01 o 
  -4   7   3     1422.16     1406.43     30.22 o 
  -3   7   3     2227.84     2247.39     32.43 o 
  -2   7   3       27.93       24.63      2.44 o 
  -1   7   3      292.52      304.23      7.06 o 
   0   7   3        9.28       11.76      2.09 o 
   1   7   3      241.19      233.18      7.95 o 
   2   7   3     1956.13     2192.96     30.35 o 
   3   7   3      738.03      748.94     13.46 o 
   4   7   3      648.84      700.24     14.44 o 
   5   7   3       94.66      107.28      4.15 o 
   6   7   3       82.59       76.63      4.57 o 
   7   7   3      469.18      468.48     12.02 o 
   8   7   3       80.75       98.21      7.33 o 
   9   7   3       20.52       13.18      4.07 o 
  10   7   3       50.35       60.12      8.81 o 
  11   7   3      182.83      188.19     12.45 o 
  12   7   3      533.43      531.21     19.15 o 
  13   7   3      735.58      717.96     23.01 o 
  14   7   3      130.91      149.59     15.54 o 
  15   7   3      152.06      182.62     17.30 o 
 -17   8   3      184.23      236.11     49.97 o 
 -16   8   3       29.73       37.80     12.33 o 
 -15   8   3      256.17      266.91     20.93 o 
 -14   8   3        5.74       21.04      9.11 o 
 -13   8   3      151.10      186.42     22.75 o 
 -12   8   3      124.66      124.36     16.09 o 
 -11   8   3        0.06        2.92      5.49 o 
 -10   8   3       34.92       39.09      8.61 o 
  -9   8   3      619.45      552.55     23.74 o 
  -8   8   3       32.89       47.91      7.82 o 
  -7   8   3      670.90      613.68     20.65 o 
  -6   8   3     1446.79     1358.59     32.01 o 
  -5   8   3      315.33      282.61     13.05 o 
  -4   8   3      869.78      796.79     21.49 o 
  -3   8   3      669.10      650.55     37.10 o 
  -2   8   3      474.78      492.23     15.02 o 
  -1   8   3        0.14        0.88      2.05 o 
   0   8   3      871.21      949.29     16.17 o 
   1   8   3      170.61      194.73      5.71 o 
   2   8   3       22.43       22.67      2.43 o 
   3   8   3       45.40       52.92      3.22 o 
   4   8   3      317.32      310.90      6.99 o 
   5   8   3        1.06        2.42      3.36 o 
   6   8   3      220.20      249.82     10.40 o 
   7   8   3      857.58      877.30     20.49 o 
   8   8   3      354.56      365.74     13.75 o 
   9   8   3      140.81      115.79     11.20 o 
  10   8   3        7.77       14.01      7.52 o 
  11   8   3       47.62       55.55      9.78 o 
  12   8   3        0.07       -4.34      7.93 o 
  13   8   3      158.84      182.80     16.18 o 
  14   8   3       39.34       46.23     10.22 o 
  15   8   3        7.31       18.06     10.39 o 
 -16   9   3        9.90        6.76     13.33 o 
 -15   9   3       69.54      116.18     19.58 o 
 -14   9   3       20.80       43.74     11.36 o 
 -13   9   3      118.40      100.96     10.80 o 
 -12   9   3      110.61       97.67     10.62 o 
 -11   9   3       40.98       18.35      7.14 o 
 -10   9   3      168.80      137.62     13.16 o 
  -9   9   3        6.72       24.52      6.80 o 
  -8   9   3       30.92       24.61      6.62 o 
  -7   9   3      558.72      535.77     32.66 o 
  -6   9   3       93.41      113.10     11.62 o 
  -5   9   3      126.80      137.13     10.64 o 
  -4   9   3      407.35      393.04     15.33 o 
  -3   9   3       36.82       30.29      9.13 o 
  -2   9   3     1301.76     1286.62     28.70 o 
  -1   9   3       36.80       29.76      5.14 o 
   0   9   3      652.99      613.66     17.02 o 
   1   9   3      317.62      323.95     13.50 o 
   2   9   3        0.79        0.23      3.31 o 
   3   9   3        3.10        4.62      3.32 o 
   4   9   3        1.65        0.06      3.48 o 
   5   9   3       11.94        1.70      4.13 o 
   6   9   3      548.80      530.72     17.25 o 
   7   9   3      154.17      136.54     11.36 o 
   8   9   3      409.51      460.43     17.93 o 
   9   9   3       10.76       11.17      6.70 o 
  10   9   3       37.90       37.71      8.52 o 
  11   9   3      116.85       99.00     15.56 o 
  12   9   3       15.34       27.56      8.10 o 
  13   9   3        2.05        3.01      8.10 o 
  14   9   3        0.50       -3.60      7.61 o 
 -15  10   3        2.13        6.19     15.03 o 
 -14  10   3      172.60      231.10     19.49 o 
 -13  10   3       57.66       67.54      9.93 o 
 -12  10   3       14.16        9.00     10.29 o 
 -11  10   3       45.60       45.74      8.09 o 
 -10  10   3      388.05      336.37     18.22 o 
  -9  10   3      697.15      657.47     23.73 o 
  -8  10   3        0.01        2.28      4.81 o 
  -7  10   3        8.76       12.31      5.97 o 
  -6  10   3       48.44       48.75      7.71 o 
  -5  10   3       14.62       12.51      5.36 o 
  -4  10   3      528.57      525.82     18.19 o 
  -3  10   3      317.60      307.95     13.77 o 
  -2  10   3      481.16      506.26     21.97 o 
  -1  10   3        0.82       -2.72      5.07 o 
   0  10   3      916.89      978.46     60.83 o 
   1  10   3       35.74       40.01      6.76 o 
   2  10   3      454.27      492.76     57.55 o 
   3  10   3      122.96      115.12     16.72 o 
   4  10   3       68.27       66.49      7.84 o 
   5  10   3      312.73      289.45     17.52 o 
   6  10   3      159.59      154.72     24.36 o 
   7  10   3      583.03      624.54     25.58 o 
   8  10   3      268.06      269.59     16.84 o 
   9  10   3       34.54       21.29      8.48 o 
  10  10   3       11.99       28.51     22.69 o 
  11  10   3       24.06       28.79     10.16 o 
  12  10   3       33.73       37.49     11.29 o 
  13  10   3        4.66        7.55      6.07 o 
 -14  11   3      243.35      271.18     43.20 o 
 -13  11   3       77.61       62.05     11.77 o 
 -12  11   3        0.10        4.32      6.90 o 
 -11  11   3        2.16        5.53      6.62 o 
 -10  11   3      142.00      127.31     14.40 o 
  -9  11   3       82.18       99.05     11.48 o 
  -8  11   3      233.02      259.05     19.89 o 
  -7  11   3      266.78      259.98     32.94 o 
  -6  11   3        0.05        5.09      5.14 o 
  -5  11   3      367.66      369.95     20.76 o 
  -4  11   3      154.48      144.96     13.65 o 
  -3  11   3      970.13      915.28     29.87 o 
  -2  11   3       20.79       17.73     10.53 o 
  -1  11   3     1365.14     1349.65     44.48 o 
   0  11   3      117.03      115.16     11.23 o 
   1  11   3      211.66      240.00     14.18 o 
   2  11   3      145.84      129.76     13.79 o 
   3  11   3       20.56       16.84      7.08 o 
   4  11   3       21.31       10.18      6.80 o 
   5  11   3      141.09      117.14     13.45 o 
   6  11   3      138.99      171.12     15.25 o 
   7  11   3       43.15       54.71     10.69 o 
   8  11   3      516.72      456.06     25.51 o 
   9  11   3      123.27      114.52     13.63 o 
  10  11   3      517.04      527.99     26.17 o 
  11  11   3        0.06       -3.19      7.47 o 
  12  11   3      384.21      374.95     24.19 o 
 -13  12   3      248.83      266.19     38.77 o 
 -12  12   3       69.42      101.96     20.88 o 
 -11  12   3      424.87      471.44     26.37 o 
 -10  12   3       15.17        2.79     10.45 o 
  -9  12   3       72.21       65.49     18.04 o 
  -8  12   3      107.48      103.99     13.52 o 
  -7  12   3      181.37      170.29     16.50 o 
  -6  12   3       15.23       10.39      6.46 o 
  -5  12   3       40.48       38.53      8.97 o 
  -4  12   3      167.76      171.55     19.36 o 
  -3  12   3        1.07        6.61      7.70 o 
  -2  12   3      100.12       97.12     11.52 o 
  -1  12   3       21.22       20.27      6.34 o 
   0  12   3      207.82      205.70     14.31 o 
   1  12   3       49.46       70.33     18.78 o 
   2  12   3      517.64      530.23     21.36 o 
   3  12   3      357.09      356.62     17.37 o 
   4  12   3       43.00       40.46      9.49 o 
   5  12   3      471.50      441.45     24.67 o 
   6  12   3      155.25      184.13     16.18 o 
   7  12   3        2.52       -3.02      7.07 o 
   8  12   3        0.16       -8.62      6.86 o 
   9  12   3      156.92      140.15     17.44 o 
  10  12   3        9.77       16.82      9.93 o 
  11  12   3       90.97       68.73     15.16 o 
 -11  13   3      120.96      149.45     17.94 o 
 -10  13   3      103.85       81.98     13.25 o 
  -9  13   3        7.13       -0.50      8.90 o 
  -8  13   3        1.96        2.07      6.89 o 
  -7  13   3       66.72       98.07     15.03 o 
  -6  13   3       96.83       77.98     11.88 o 
  -5  13   3       22.52       15.27      7.68 o 
  -4  13   3        0.77       -2.90      6.54 o 
  -3  13   3      188.29      230.70     16.56 o 
  -2  13   3       29.11       29.51      7.90 o 
  -1  13   3       48.44       39.03      8.25 o 
   0  13   3        1.77       -0.67      3.22 o 
   1  13   3       27.15       21.81      7.02 o 
   2  13   3       75.52       83.58     10.67 o 
   3  13   3      115.25       94.60     14.20 o 
   4  13   3        3.23       -6.20      5.42 o 
   5  13   3       15.07       17.04      8.27 o 
   6  13   3        2.47        5.38      7.11 o 
   7  13   3       16.75       21.60      9.55 o 
   8  13   3       77.70       75.19     13.71 o 
   9  13   3        0.00      -13.23      7.11 o 
  -9  14   3        6.87       18.54     14.04 o 
  -8  14   3       40.20       20.62      9.15 o 
  -7  14   3       49.57       59.15     12.14 o 
  -6  14   3       12.16        9.88      7.23 o 
  -5  14   3       20.43       20.86     10.06 o 
  -4  14   3       34.90       15.80      7.55 o 
  -3  14   3       34.89       41.02      9.16 o 
  -2  14   3        1.43       -3.83      4.88 o 
  -1  14   3      286.99      283.18     18.16 o 
   0  14   3        0.35       -2.77      5.57 o 
   1  14   3        4.41       -4.59      2.87 o 
   2  14   3        8.71        3.27      6.79 o 
   3  14   3      185.98      173.94     18.88 o 
   4  14   3        0.35      -10.23      5.12 o 
   5  14   3        0.23       -9.43      5.50 o 
   6  14   3       93.09      101.01     15.34 o 
   7  14   3       27.75       37.66     11.08 o 
  -7  15   3       49.53       37.04     10.02 o 
  -6  15   3       54.57       47.07     10.66 o 
  -5  15   3      302.14      315.99     26.34 o 
  -4  15   3       82.46       72.69     13.94 o 
  -3  15   3      221.02      193.57     17.99 o 
  -2  15   3       11.70        7.72      6.16 o 
  -1  15   3        0.04        5.65      6.45 o 
   0  15   3      100.59       62.89     11.83 o 
   1  15   3      303.86      255.73     21.83 o 
   2  15   3        2.11       -5.04      3.60 o 
   3  15   3       15.90        7.02      7.10 o 
   4  15   3       10.65       18.90      9.28 o 
   5  15   3       12.87       16.73      8.66 o 
 -19   0   4      116.41      170.75     41.86 o 
 -18   0   4       20.54       25.98     18.07 o 
 -17   0   4      351.08      427.67     52.28 o 
 -16   0   4        5.77      -11.11     10.72 o 
 -15   0   4        0.17       13.74     18.96 o 
 -14   0   4        9.11       -1.59     17.15 o 
 -13   0   4      366.13      430.51     41.58 o 
 -12   0   4     2202.73     2087.01     92.46 o 
 -11   0   4     1090.51     1122.58     37.84 o 
 -10   0   4     2635.38     2481.08     63.10 o 
  -9   0   4        2.32        1.20      3.73 o 
  -8   0   4     3935.10     3534.99     63.46 o 
  -7   0   4      263.76      275.32     11.28 o 
  -6   0   4       46.98       38.85      7.61 o 
  -5   0   4     1856.69     1888.23     37.03 o 
  -4   0   4     7051.48     7195.61    104.39 o 
  -3   0   4      524.80      539.68     13.13 o 
  -2   0   4        9.56        1.64      3.06 o 
  -1   0   4     3364.33     3164.55     60.16 o 
   0   0   4      122.07      135.89     21.11 o 
   1   0   4        9.66        5.64      3.65 o 
   2   0   4      142.47      109.25     12.76 o 
   3   0   4      296.35      262.41     15.25 o 
   4   0   4    13561.72    13793.99    217.88 o 
   5   0   4    13288.84    13942.51    221.02 o 
   6   0   4      107.42      110.95      9.36 o 
   7   0   4      143.75      130.76     10.70 o 
   8   0   4       35.46       33.40      7.31 o 
   9   0   4      165.71      174.24     13.37 o 
  10   0   4        9.65       13.16      6.45 o 
  11   0   4       53.05       33.97      8.33 o 
  12   0   4       52.98       60.78      9.98 o 
  13   0   4      414.44      417.99     21.74 o 
  14   0   4        0.31       -2.14      8.77 o 
  15   0   4       81.93       85.90     13.18 o 
  16   0   4       39.38       57.63     16.86 o 
 -19   1   4      148.16      232.62     31.59 o 
 -18   1   4      216.12      253.73     19.35 o 
 -17   1   4       58.13       60.68     11.31 o 
 -16   1   4      258.26      239.92     17.80 o 
 -15   1   4       45.89       66.14     17.36 o 
 -14   1   4      438.14      416.41     31.67 o 
 -13   1   4       27.83       32.26     16.76 o 
 -12   1   4       34.23       26.55      7.70 o 
 -11   1   4      541.56      550.46     17.67 o 
 -10   1   4       24.12       21.34      4.34 o 
  -9   1   4     1734.29     1607.49     25.40 o 
  -8   1   4        0.21       -0.55      2.48 o 
  -7   1   4       24.66       17.49      2.89 o 
  -6   1   4      959.80      894.60     15.41 o 
  -5   1   4       64.33       52.26      4.00 o 
  -4   1   4     1255.28     1212.62     24.34 o 
  -3   1   4     4766.68     4529.30     56.44 o 
  -2   1   4     2226.85     2002.47     31.37 o 
  -1   1   4        1.53        1.01      1.52 o 
   0   1   4      193.11      169.71      5.80 o 
   1   1   4     1903.56     1840.97     20.77 o 
   2   1   4      446.03      386.06      7.47 o 
   3   1   4      916.20      917.58     13.60 o 
   4   1   4       19.96       15.74      4.25 o 
   5   1   4       60.28       54.62      4.03 o 
   6   1   4      238.86      245.45     10.48 o 
   7   1   4      372.45      389.02     10.93 o 
   8   1   4      282.85      294.44     20.22 o 
   9   1   4      840.20      881.63     18.95 o 
  10   1   4        8.21        4.03      4.40 o 
  11   1   4       67.05       76.12      7.47 o 
  12   1   4        0.57        2.34      4.59 o 
  13   1   4      224.66      208.26     12.03 o 
  14   1   4       48.94       73.02      8.40 o 
  15   1   4      139.05      144.22     12.92 o 
  16   1   4        0.15        2.08      5.75 o 
 -19   2   4       82.30      128.26     25.44 o 
 -18   2   4        0.49        8.82      8.19 o 
 -17   2   4       10.58       18.26      9.63 o 
 -16   2   4        2.24       22.72     11.04 o 
 -15   2   4       46.07       50.52     16.42 o 
 -14   2   4       47.51       56.98     15.82 o 
 -13   2   4       34.62       49.83     14.29 o 
 -12   2   4       87.31      129.38     13.38 o 
 -11   2   4     2688.08     2502.14     41.24 o 
 -10   2   4      454.14      463.72     14.94 o 
  -9   2   4      343.37      300.88      9.88 o 
  -8   2   4       17.91       15.11      4.02 o 
  -7   2   4      452.28      445.63     10.69 o 
  -6   2   4      852.84      792.87     14.39 o 
  -5   2   4      104.83      106.12      5.56 o 
  -4   2   4     4367.12     4381.65     49.29 o 
  -3   2   4     1157.69     1138.45     17.92 o 
  -2   2   4       47.27       47.55      3.01 o 
  -1   2   4      172.87      178.28      4.79 o 
   0   2   4        8.08        8.72      2.80 o 
   1   2   4      929.80      866.15     14.82 o 
   2   2   4      802.40      788.54     16.20 o 
   3   2   4      309.48      315.75      6.73 o 
   4   2   4     3890.61     4005.68     44.49 o 
   5   2   4       75.36       59.14      4.11 o 
   6   2   4       11.79       13.30      2.98 o 
   7   2   4      304.95      295.28     14.94 o 
   8   2   4        6.67        0.30      3.72 o 
   9   2   4      193.09      200.15      9.78 o 
  10   2   4       51.12       43.17      6.07 o 
  11   2   4       76.80       78.21      7.59 o 
  12   2   4       14.40       15.16      5.08 o 
  13   2   4        5.91       -1.74      3.47 o 
  14   2   4       21.63       20.15      6.02 o 
  15   2   4        2.87        0.10     10.28 o 
  16   2   4        2.70        1.08      6.35 o 
 -18   3   4      195.46      215.35     21.55 o 
 -17   3   4        8.67       15.96      9.89 o 
 -16   3   4        5.38       15.00      8.66 o 
 -15   3   4       41.42       28.02     11.41 o 
 -14   3   4       10.77        8.17     25.64 o 
 -13   3   4        1.83        5.91      5.72 o 
 -12   3   4        4.26        4.63      6.00 o 
 -11   3   4      360.50      363.48     13.92 o 
 -10   3   4     1356.94     1330.70     26.07 o 
  -9   3   4     1224.25     1118.67     20.18 o 
  -8   3   4      448.78      407.74     10.97 o 
  -7   3   4     2062.66     1992.32     30.62 o 
  -6   3   4       77.48       82.18      5.83 o 
  -5   3   4      198.11      160.83      6.57 o 
  -4   3   4        5.38        6.73      2.04 o 
  -3   3   4       93.49       95.03      4.03 o 
  -2   3   4     3145.25     3288.89     33.14 o 
  -1   3   4       58.15       51.23      3.89 o 
   0   3   4     2388.42     2312.65     31.64 o 
   1   3   4      297.80      276.65      9.47 o 
   2   3   4     1893.54     1815.14     25.70 o 
   3   3   4      693.66      682.23     15.53 o 
   4   3   4        0.15        0.01      3.67 o 
   5   3   4     1427.22     1433.24     21.86 o 
   6   3   4       42.92       52.40      4.17 o 
   7   3   4       34.86       40.18      5.08 o 
   8   3   4       73.38       84.27      6.67 o 
   9   3   4       24.30       29.85      5.44 o 
  10   3   4       94.37       94.71      7.66 o 
  11   3   4       64.69       69.15      8.11 o 
  12   3   4       41.09       44.22      6.72 o 
  13   3   4      123.29      147.06     10.35 o 
  14   3   4        1.48        6.43      5.10 o 
  15   3   4       39.31       33.33      8.26 o 
  16   3   4       10.33       24.11      7.47 o 
 -18   4   4       86.98       80.97     18.58 o 
 -17   4   4      154.22      152.13     17.04 o 
 -16   4   4        4.81        6.62      8.54 o 
 -15   4   4      473.79      463.23     24.56 o 
 -14   4   4      264.79      367.18     30.71 o 
 -13   4   4       76.82       79.24      9.13 o 
 -12   4   4       91.26       77.06      7.99 o 
 -11   4   4        4.46        0.63      3.62 o 
 -10   4   4     1787.59     1639.03     50.38 o 
  -9   4   4      155.37      185.55     11.35 o 
  -8   4   4     1207.89     1126.15     19.93 o 
  -7   4   4     2162.52     2127.12     30.22 o 
  -6   4   4       55.43       63.47      4.85 o 
  -5   4   4      218.52      240.56      7.44 o 
  -4   4   4     2050.56     1894.24     28.14 o 
  -3   4   4       70.21       49.23      3.10 o 
  -2   4   4       24.75       15.17      2.06 o 
  -1   4   4     1742.80     1712.78     24.74 o 
   0   4   4        3.74       -2.06      2.35 o 
   1   4   4        2.12        3.85      3.05 o 
   2   4   4      996.21      937.86     15.00 o 
   3   4   4     2673.65     2562.52     38.38 o 
   4   4   4      371.74      347.85     12.02 o 
   5   4   4      301.90      329.76     12.28 o 
   6   4   4      749.91      862.44     14.11 o 
   7   4   4      249.33      240.37      9.34 o 
   8   4   4      361.15      348.58     11.46 o 
   9   4   4      149.05      163.20      9.15 o 
  10   4   4      618.89      619.05     16.84 o 
  11   4   4       98.75      108.39      8.48 o 
  12   4   4       10.57       14.33      5.09 o 
  13   4   4        5.86        6.65      5.33 o 
  14   4   4        7.06        1.44      6.11 o 
  15   4   4       70.36       58.33      9.11 o 
  16   4   4        1.50        5.41      7.46 o 
 -18   5   4      311.22      357.18     31.14 o 
 -17   5   4       36.14       28.92     20.52 o 
 -16   5   4        0.13        1.01      9.13 o 
 -15   5   4       37.59       37.58     13.93 o 
 -14   5   4      599.38      387.58     34.67 o 
 -13   5   4      573.86      556.46     21.81 o 
 -12   5   4      223.49      196.37     13.08 o 
 -11   5   4      692.27      644.47     17.83 o 
 -10   5   4       76.68       76.75      7.54 o 
  -9   5   4        0.17       -5.65      4.03 o 
  -8   5   4       56.69       64.66      6.47 o 
  -7   5   4     1709.78     1626.52     25.12 o 
  -6   5   4      407.33      391.04     10.18 o 
  -5   5   4      605.98      592.09     12.21 o 
  -4   5   4      357.57      366.60      9.98 o 
  -3   5   4      447.38      448.13      9.11 o 
  -2   5   4     1170.30     1252.97     16.91 o 
  -1   5   4      969.57      946.96     21.46 o 
   0   5   4      670.56      667.29     14.75 o 
   1   5   4       44.89       43.48      4.26 o 
   2   5   4      375.11      341.12     10.01 o 
   3   5   4      264.69      285.10      9.47 o 
   4   5   4      279.70      278.33     11.09 o 
   5   5   4       82.44       80.89      7.25 o 
   6   5   4     1612.76     1606.07     29.12 o 
   7   5   4       43.32       29.91      4.87 o 
   8   5   4      199.91      227.42     11.67 o 
   9   5   4       83.04       87.05      7.16 o 
  10   5   4       49.58       51.98      6.45 o 
  11   5   4       93.34       99.84      8.24 o 
  12   5   4        7.64       -0.04      4.75 o 
  13   5   4      401.38      415.02     15.10 o 
  14   5   4      250.41      227.85     12.87 o 
  15   5   4      196.47      191.87     15.17 o 
 -17   6   4        5.09       36.06     20.29 o 
 -16   6   4      196.38      224.44     30.23 o 
 -15   6   4      419.08      485.21     56.25 o 
 -14   6   4       88.92       88.44     12.21 o 
 -13   6   4        0.86       -4.87      4.52 o 
 -12   6   4       10.79       16.80      6.84 o 
 -11   6   4        6.79       16.04      6.84 o 
 -10   6   4       39.02       55.86      7.99 o 
  -9   6   4       24.14       25.45      6.85 o 
  -8   6   4        1.23        3.66      3.71 o 
  -7   6   4      328.09      321.47     11.52 o 
  -6   6   4       57.89       71.99      5.98 o 
  -5   6   4        2.86        2.31      2.22 o 
  -4   6   4       29.08       20.75      3.89 o 
  -3   6   4      590.80      578.28     10.42 o 
  -2   6   4      103.83      100.16      4.13 o 
  -1   6   4       41.82       45.18      5.05 o 
   0   6   4        0.83       -0.62      2.38 o 
   1   6   4       12.73       18.69      5.29 o 
   2   6   4      386.82      404.80     10.32 o 
   3   6   4      148.73      139.50      8.31 o 
   4   6   4       30.00       32.62      4.68 o 
   5   6   4       25.21       24.46      4.52 o 
   6   6   4        1.15       -2.00      3.76 o 
   7   6   4       20.56       17.93      4.41 o 
   8   6   4        0.08        1.88      3.80 o 
   9   6   4        3.77        8.81      4.26 o 
  10   6   4      409.86      414.67     13.54 o 
  11   6   4        7.36        2.76      4.48 o 
  12   6   4       16.90       13.70      5.31 o 
  13   6   4      127.47      126.39     13.28 o 
  14   6   4        0.24       -0.31      7.84 o 
  15   6   4      120.84      123.44     13.71 o 
 -17   7   4        1.10       27.80     26.42 o 
 -16   7   4       49.04       58.34     17.25 o 
 -15   7   4       36.47       35.47     14.16 o 
 -14   7   4        1.01        0.34      5.95 o 
 -13   7   4       46.14       65.24     10.14 o 
 -12   7   4        3.61        7.15      5.51 o 
 -11   7   4      272.09      240.71     15.53 o 
 -10   7   4       18.84       23.54      7.45 o 
  -9   7   4      208.99      195.70     14.06 o 
  -8   7   4      570.67      524.02     19.19 o 
  -7   7   4      105.51      104.56      9.16 o 
  -6   7   4        1.11        0.90      6.88 o 
  -5   7   4       11.62        7.08      3.73 o 
  -4   7   4       55.61       72.89     10.95 o 
  -3   7   4        9.17        6.69      2.29 o 
  -2   7   4      229.78      241.62      6.35 o 
  -1   7   4      580.86      579.06     10.19 o 
   0   7   4       79.59       87.04      5.98 o 
   1   7   4       91.64       93.12      8.04 o 
   2   7   4      110.95      129.08      7.21 o 
   3   7   4       59.12       59.02      5.81 o 
   4   7   4       94.76      111.59      8.25 o 
   5   7   4      150.92      179.59      8.88 o 
   6   7   4        0.12        3.00      3.44 o 
   7   7   4       66.25       68.16      5.66 o 
   8   7   4      380.17      403.22     14.16 o 
   9   7   4        4.49        3.08      5.12 o 
  10   7   4        0.65       -4.38      5.27 o 
  11   7   4        0.01       -2.21      7.26 o 
  12   7   4        4.35        0.69      6.28 o 
  13   7   4       52.17       48.07     12.67 o 
  14   7   4        0.47        0.83      7.33 o 
 -16   8   4       61.21       69.29     29.37 o 
 -15   8   4      227.53      211.66     24.96 o 
 -14   8   4        1.72        0.39      6.78 o 
 -13   8   4        0.07        0.65      6.49 o 
 -12   8   4      351.78      324.23     19.01 o 
 -11   8   4       10.25       17.09      7.92 o 
 -10   8   4       88.17       86.01     13.81 o 
  -9   8   4       40.59       29.12      7.06 o 
  -8   8   4      211.70      218.22     13.53 o 
  -7   8   4      598.24      598.31     18.27 o 
  -6   8   4     1629.73     1546.60     31.47 o 
  -5   8   4      847.76      820.86     22.78 o 
  -4   8   4       21.06       25.11      7.68 o 
  -3   8   4       61.81       64.58      6.94 o 
  -2   8   4       23.37       34.22      6.91 o 
  -1   8   4        9.97        2.19      2.15 o 
   0   8   4      283.52      305.44      7.65 o 
   1   8   4      194.05      212.43      8.53 o 
   2   8   4        2.89       12.29      3.61 o 
   3   8   4      897.13      968.41     20.25 o 
   4   8   4       17.67       27.54      4.50 o 
   5   8   4      416.89      454.73     18.44 o 
   6   8   4      125.76      145.08     10.80 o 
   7   8   4      569.24      571.80     16.20 o 
   8   8   4        0.26        0.20      4.95 o 
   9   8   4        0.94        3.67      5.42 o 
  10   8   4        3.63        9.44      6.78 o 
  11   8   4        7.42        1.75     15.06 o 
  12   8   4        1.50        4.71      7.09 o 
  13   8   4        3.56        8.92      7.87 o 
  14   8   4       14.15       15.60      6.81 o 
 -15   9   4      200.57      172.38     23.99 o 
 -14   9   4      620.95      635.98     26.73 o 
 -13   9   4       43.75       48.54      9.78 o 
 -12   9   4      115.82       95.82     12.47 o 
 -11   9   4       76.46       80.23     11.14 o 
 -10   9   4      227.18      225.24     16.53 o 
  -9   9   4      298.55      320.45     17.64 o 
  -8   9   4       53.49       49.80      9.87 o 
  -7   9   4       71.53       60.62      8.23 o 
  -6   9   4      100.47      108.74     10.23 o 
  -5   9   4     1472.63     1464.48     34.12 o 
  -4   9   4      916.78      877.12     23.65 o 
  -3   9   4     1573.70     1600.19     34.98 o 
  -2   9   4     4672.07     4854.23     83.84 o 
  -1   9   4        4.69        4.09      3.62 o 
   0   9   4        0.45        2.40      5.97 o 
   1   9   4        9.95       12.09      3.29 o 
   2   9   4     1190.56     1267.09     44.07 o 
   3   9   4      221.73      228.84     28.87 o 
   4   9   4       12.77       15.65     15.31 o 
   5   9   4      523.76      518.56     25.74 o 
   6   9   4      159.99      131.74      9.18 o 
   7   9   4      192.90      207.98     11.86 o 
   8   9   4       95.06      102.62      9.99 o 
   9   9   4      227.49      218.97     15.06 o 
  10   9   4        0.71       13.95      6.64 o 
  11   9   4       48.83       63.14     10.75 o 
  12   9   4        1.85       -4.28      6.82 o 
  13   9   4       38.94       45.73     10.22 o 
 -15  10   4       16.71       46.42     16.59 o 
 -14  10   4      222.95      263.89     17.52 o 
 -13  10   4      175.66      193.22     17.11 o 
 -12  10   4      400.38      441.66     36.32 o 
 -11  10   4        0.01       -1.61      5.92 o 
 -10  10   4      236.17      236.01     17.45 o 
  -9  10   4        7.11       12.01      6.86 o 
  -8  10   4      350.18      312.33     20.14 o 
  -7  10   4      194.88      192.82     14.71 o 
  -6  10   4      204.95      225.41     14.94 o 
  -5  10   4      467.78      442.60     22.32 o 
  -4  10   4        3.83        4.08      4.31 o 
  -3  10   4       18.32        9.07      4.65 o 
  -2  10   4        1.66       -0.69      7.68 o 
  -1  10   4      258.78      251.18     11.80 o 
   0  10   4        3.06        5.05      4.27 o 
   1  10   4      882.18      878.81     25.56 o 
   2  10   4        0.60       -1.94      3.73 o 
   3  10   4        7.64        5.28      4.39 o 
   4  10   4        2.59        3.75      4.47 o 
   5  10   4      234.22      217.68     13.85 o 
   6  10   4       43.83       41.88     10.34 o 
   7  10   4        1.96       -6.16     14.76 o 
   8  10   4      338.43      322.98     18.14 o 
   9  10   4       12.90        0.38     17.47 o 
  10  10   4       45.03       29.49     12.68 o 
  11  10   4       25.26       17.77      9.35 o 
  12  10   4       31.77       44.78     11.49 o 
 -14  11   4       19.92       23.32     15.30 o 
 -13  11   4      211.01      196.10     21.50 o 
 -12  11   4       10.90        7.49     10.66 o 
 -11  11   4      200.57      240.60     27.28 o 
 -10  11   4       11.46       16.92      8.06 o 
  -9  11   4        2.65        3.17      7.29 o 
  -8  11   4       38.43       48.74      8.91 o 
  -7  11   4        4.98        2.83      5.27 o 
  -6  11   4      117.34      127.78     11.62 o 
  -5  11   4       50.15       40.51     11.28 o 
  -4  11   4      411.94      386.13     19.29 o 
  -3  11   4       30.84       27.08     12.89 o 
  -2  11   4       11.78        1.98      4.85 o 
  -1  11   4      693.40      688.45     27.27 o 
   0  11   4      751.65      726.02     26.29 o 
   1  11   4     1139.22     1072.64     39.10 o 
   2  11   4      253.48      262.90     16.54 o 
   3  11   4        0.67        2.39      4.85 o 
   4  11   4       34.67       51.72      8.77 o 
   5  11   4       15.06       10.45      6.14 o 
   6  11   4        6.80       -0.76      5.79 o 
   7  11   4      228.36      178.66     15.26 o 
   8  11   4       41.56       38.32     10.13 o 
   9  11   4      344.89      344.84     23.15 o 
  10  11   4       46.37       44.34     11.96 o 
  11  11   4       17.90        9.07      9.13 o 
 -12  12   4       75.42       84.37     13.92 o 
 -11  12   4       38.70       26.49      9.20 o 
 -10  12   4        1.34        6.79      6.23 o 
  -9  12   4        6.97       16.23     10.60 o 
  -8  12   4      226.47      215.52     19.15 o 
  -7  12   4       19.90       20.67      7.85 o 
  -6  12   4       32.67       42.10      9.30 o 
  -5  12   4      324.96      342.95     36.88 o 
  -4  12   4        3.39        5.19      6.16 o 
  -3  12   4      170.60      165.51     37.05 o 
  -2  12   4       17.02       15.96      6.01 o 
  -1  12   4       25.99       29.28      7.14 o 
   0  12   4       36.41       47.22      9.77 o 
   1  12   4        0.09       -8.97      4.49 o 
   2  12   4      121.72      117.63     13.41 o 
   3  12   4       63.71       47.59      9.22 o 
   4  12   4       29.41       24.30      7.96 o 
   5  12   4        0.43        7.46      5.63 o 
   6  12   4        1.20       -3.02      5.81 o 
   7  12   4       58.95       36.22     10.14 o 
   8  12   4        0.63       -0.37      7.08 o 
   9  12   4       24.64       32.14     10.22 o 
  10  12   4       52.93       47.99     12.63 o 
 -11  13   4        0.72       -2.58      7.51 o 
 -10  13   4       36.88       49.04     11.50 o 
  -9  13   4        2.47        5.24     14.52 o 
  -8  13   4        0.18       -8.08      6.30 o 
  -7  13   4      377.18      406.41     22.75 o 
  -6  13   4       12.13       16.63      8.03 o 
  -5  13   4       95.59       93.36     12.83 o 
  -4  13   4      249.30      269.24     22.99 o 
  -3  13   4      149.51      198.43     16.84 o 
  -2  13   4       83.15       88.74     19.33 o 
  -1  13   4        0.66        5.66      6.47 o 
   0  13   4      742.63      695.40     33.21 o 
   1  13   4       57.07       46.93     10.37 o 
   2  13   4        5.71        7.79      7.18 o 
   3  13   4        1.55       -8.67      4.68 o 
   4  13   4       44.47       27.18      8.13 o 
   5  13   4       24.46        3.89      7.53 o 
   6  13   4       48.13       46.98     10.41 o 
   7  13   4       16.67       19.01      9.11 o 
   8  13   4       24.96       36.86     10.83 o 
  -9  14   4        0.03        6.17      8.87 o 
  -8  14   4      146.32      113.15     15.21 o 
  -7  14   4        5.77        0.25      6.34 o 
  -6  14   4       53.90       51.90     10.73 o 
  -5  14   4      278.46      319.06     20.67 o 
  -4  14   4       54.71       46.09     16.63 o 
  -3  14   4       34.38       30.73     10.21 o 
  -2  14   4      182.09      197.47     21.34 o 
  -1  14   4        3.21        0.59      5.16 o 
   0  14   4       62.04       72.36     13.05 o 
   1  14   4       49.79       42.60     11.11 o 
   2  14   4        9.49        2.10      6.61 o 
   3  14   4      291.62      256.82     19.99 o 
   4  14   4        4.04       -7.32      6.05 o 
   5  14   4       92.10       56.03     11.60 o 
   6  14   4      142.99      144.95     16.97 o 
  -6  15   4      111.51      120.72     20.07 o 
  -5  15   4       16.88       12.84     10.01 o 
  -4  15   4       67.04       86.48     16.28 o 
  -3  15   4       13.23       16.82      8.74 o 
  -2  15   4       65.70       79.77     15.20 o 
  -1  15   4        8.60        7.50      7.13 o 
   0  15   4       25.55       25.53      9.98 o 
   1  15   4       14.28       19.07      8.18 o 
   2  15   4       40.44       13.76      8.51 o 
   3  15   4        0.01       -9.26      4.63 o 
 -18   1   5      191.74      262.05     23.49 o 
 -17   1   5      253.77      305.65     32.93 o 
 -16   1   5        2.04       30.75     15.12 o 
 -15   1   5      150.92      148.74     53.92 o 
 -14   1   5        5.32       19.75     11.96 o 
 -13   1   5      583.79      588.66     33.54 o 
 -12   1   5      186.25      197.10     16.14 o 
 -11   1   5      356.43      341.42     14.35 o 
 -10   1   5      275.04      291.78     13.24 o 
  -9   1   5      143.40      115.07      8.23 o 
  -8   1   5       44.32       37.81      6.60 o 
  -7   1   5       58.81       64.39      5.84 o 
  -6   1   5      847.39      773.35     16.32 o 
  -5   1   5       17.61       11.70      2.77 o 
  -4   1   5      954.33      933.52     15.52 o 
  -3   1   5      115.71      116.79      5.96 o 
  -2   1   5      478.06      403.32      8.75 o 
  -1   1   5       12.10        4.81      1.93 o 
   0   1   5       51.07       51.04      3.72 o 
   1   1   5      181.10      198.46      5.35 o 
   2   1   5      107.85       96.41      4.34 o 
   3   1   5      772.66      719.44     11.43 o 
   4   1   5       56.91       54.82      7.52 o 
   5   1   5       10.18        4.87      2.54 o 
   6   1   5       20.29       20.77      3.52 o 
   7   1   5      778.56      809.43     18.13 o 
   8   1   5      507.22      560.20     13.04 o 
   9   1   5       27.54       33.78      5.39 o 
  10   1   5      153.93      163.04      9.79 o 
  11   1   5        2.84        7.13      4.53 o 
  12   1   5       20.99       20.27      5.62 o 
  13   1   5       59.64       45.50      6.92 o 
  14   1   5       28.50       21.97      6.08 o 
  15   1   5        2.24        6.31      6.03 o 
 -18   2   5      188.36      232.62     21.97 o 
 -17   2   5        5.38       29.92     17.61 o 
 -16   2   5       92.07       80.57     18.75 o 
 -15   2   5       12.19       22.33     14.04 o 
 -14   2   5      858.25      907.65    106.27 o 
 -13   2   5       37.93       36.52      8.96 o 
 -12   2   5      123.00      154.45     14.27 o 
 -11   2   5     1533.15     1342.83     40.79 o 
 -10   2   5      141.33      130.19      9.26 o 
  -9   2   5     1188.76     1063.57     36.17 o 
  -8   2   5      772.62      745.92     17.26 o 
  -7   2   5     1461.79     1269.63     23.31 o 
  -6   2   5       16.45       17.29      3.47 o 
  -5   2   5      704.91      652.83     12.28 o 
  -4   2   5      134.59      143.07      6.35 o 
  -3   2   5      774.82      774.77     14.57 o 
  -2   2   5       70.22       53.04      3.89 o 
  -1   2   5     1120.51     1029.56     15.48 o 
   0   2   5      195.68      202.50      4.98 o 
   1   2   5       32.00       54.45      3.41 o 
   2   2   5      223.70      192.05      5.83 o 
   3   2   5       82.42       75.45      4.20 o 
   4   2   5      180.37      165.05      6.48 o 
   5   2   5      207.16      226.43      9.49 o 
   6   2   5     4399.61     4648.63     59.01 o 
   7   2   5      229.47      251.27     13.07 o 
   8   2   5     1009.59     1025.48     21.77 o 
   9   2   5      108.35       91.10      8.31 o 
  10   2   5        6.05        8.36      5.21 o 
  11   2   5       51.21       48.04      6.52 o 
  12   2   5       68.87       83.02      8.15 o 
  13   2   5        0.43       -5.83      4.34 o 
  14   2   5      104.70       99.26      9.92 o 
  15   2   5       66.88       57.53     10.66 o 
 -18   3   5      113.43      147.27     22.75 o 
 -17   3   5      467.76      510.48     28.42 o 
 -16   3   5       11.38       17.81     14.68 o 
 -15   3   5      206.58      254.16     27.64 o 
 -14   3   5        2.85       16.41     12.13 o 
 -13   3   5      665.58      637.31     27.59 o 
 -12   3   5        2.50       -1.16      4.49 o 
 -11   3   5        1.81       -0.26      8.69 o 
 -10   3   5      124.75      103.48      8.38 o 
  -9   3   5       66.17       58.85      6.49 o 
  -8   3   5     1501.34     1406.15     25.83 o 
  -7   3   5      319.51      308.54      9.50 o 
  -6   3   5      141.64      143.30      7.65 o 
  -5   3   5       13.67       11.79      2.65 o 
  -4   3   5      482.65      419.08      8.36 o 
  -3   3   5      913.82      926.08     13.03 o 
  -2   3   5     4291.51     4175.52     44.98 o 
  -1   3   5     2399.88     2324.63     26.69 o 
   0   3   5       19.56       22.14      2.88 o 
   1   3   5      207.62      206.37      9.30 o 
   2   3   5      638.77      618.25     15.04 o 
   3   3   5      208.84      183.18      9.41 o 
   4   3   5       76.10       72.81      5.02 o 
   5   3   5      456.29      454.92     10.06 o 
   6   3   5       82.94       90.72      6.59 o 
   7   3   5      299.77      313.06     11.46 o 
   8   3   5       10.49        8.42      4.15 o 
   9   3   5      129.70      155.09      9.90 o 
  10   3   5      142.57      166.78     12.06 o 
  11   3   5       72.02       78.94      8.03 o 
  12   3   5       11.53       20.44      5.47 o 
  13   3   5        0.57        1.03      6.60 o 
  14   3   5      120.72      120.84     10.02 o 
  15   3   5       74.49       74.97     10.73 o 
 -18   4   5        0.23       21.79     13.97 o 
 -17   4   5        1.30       22.99     13.10 o 
 -16   4   5       21.34       42.46     16.66 o 
 -15   4   5        6.07       11.05     12.40 o 
 -14   4   5        4.08        4.32      7.16 o 
 -13   4   5        1.60       20.01      6.62 o 
 -12   4   5       15.71        2.85      4.92 o 
 -11   4   5       75.16       66.38      8.85 o 
 -10   4   5       67.91       52.38      6.18 o 
  -9   4   5      860.76      804.66     20.76 o 
  -8   4   5      230.24      207.58      9.47 o 
  -7   4   5      319.40      297.57     11.62 o 
  -6   4   5       16.70        4.96      2.70 o 
  -5   4   5       32.97       38.41      3.99 o 
  -4   4   5       18.01       18.47      4.30 o 
  -3   4   5        9.18       15.34      2.39 o 
  -2   4   5      420.41      432.19      8.06 o 
  -1   4   5      605.26      638.57     10.76 o 
   0   4   5      473.88      462.66     13.36 o 
   1   4   5      162.94      195.51      9.38 o 
   2   4   5       10.38       16.65      4.48 o 
   3   4   5       63.32       78.13      6.18 o 
   4   4   5      393.09      396.98     14.00 o 
   5   4   5        0.05        2.27      5.05 o 
   6   4   5        1.67        0.75      3.33 o 
   7   4   5      194.42      193.74      8.89 o 
   8   4   5       27.66       26.02      7.54 o 
   9   4   5      123.39      124.33      8.56 o 
  10   4   5       12.78       29.86      5.66 o 
  11   4   5       80.13       75.39     12.89 o 
  12   4   5        1.24        2.30      4.87 o 
  13   4   5       41.83       42.22      6.68 o 
  14   4   5       79.64       68.84      8.08 o 
 -17   5   5        0.19       22.21     30.97 o 
 -16   5   5      110.95      105.30     18.71 o 
 -15   5   5      195.94      214.20     38.17 o 
 -14   5   5        0.41        1.77      6.37 o 
 -13   5   5        9.53        8.26      9.61 o 
 -12   5   5       11.76        5.29      5.37 o 
 -11   5   5      131.97      113.88     13.70 o 
 -10   5   5       62.42       55.43      7.97 o 
  -9   5   5       14.98        5.72      5.72 o 
  -8   5   5      371.40      400.34     13.11 o 
  -7   5   5      246.60      242.44      9.16 o 
  -6   5   5      512.49      460.42     11.52 o 
  -5   5   5     1537.38     1547.26     22.41 o 
  -4   5   5      115.54      130.37      6.18 o 
  -3   5   5       22.78       33.61      4.51 o 
  -2   5   5      124.76      120.28      4.63 o 
  -1   5   5       25.32       17.36      4.81 o 
   0   5   5     1017.12     1117.37     22.21 o 
   1   5   5      103.79      102.14      7.07 o 
   2   5   5        5.10        6.22      4.12 o 
   3   5   5     1359.89     1398.59     26.29 o 
   4   5   5      284.42      308.41     10.85 o 
   5   5   5        0.06       -1.18      3.88 o 
   6   5   5       83.48       84.53      8.27 o 
   7   5   5      248.90      253.93      9.58 o 
   8   5   5        4.79        4.69      3.92 o 
   9   5   5       57.81       45.90      6.13 o 
  10   5   5       13.44       13.26      4.65 o 
  11   5   5       40.85       54.92      6.99 o 
  12   5   5       30.68       26.04      6.05 o 
  13   5   5       15.31       12.51      7.12 o 
  14   5   5        0.51       -3.85      7.66 o 
 -17   6   5        2.58       51.62     19.55 o 
 -16   6   5      150.55       27.55     10.59 o 
 -15   6   5       18.46       18.44     21.11 o 
 -14   6   5      208.41      274.75     35.71 o 
 -13   6   5        4.60       10.91      7.46 o 
 -12   6   5      545.04      480.78     35.61 o 
 -11   6   5       83.84       96.25     16.65 o 
 -10   6   5      177.38      144.76     13.39 o 
  -9   6   5      417.45      362.21     15.12 o 
  -8   6   5      106.24      122.94      8.72 o 
  -7   6   5      394.12      361.17     12.23 o 
  -6   6   5      647.24      626.42     13.92 o 
  -5   6   5     2689.22     2569.13     35.61 o 
  -4   6   5       68.09       69.28      5.09 o 
  -3   6   5      326.93      313.43      8.42 o 
  -2   6   5      138.88      160.14      5.92 o 
  -1   6   5       95.00      108.54      9.11 o 
   0   6   5      635.62      670.20     16.75 o 
   1   6   5      122.90      142.68      9.02 o 
   2   6   5       65.23       76.08      6.66 o 
   3   6   5       28.25       37.11      7.92 o 
   4   6   5      350.05      357.42     11.70 o 
   5   6   5        1.09       -1.84      3.43 o 
   6   6   5      206.48      226.85      9.94 o 
   7   6   5       99.44      119.72      7.25 o 
   8   6   5      352.04      382.44     13.83 o 
   9   6   5        4.52        4.74      4.39 o 
  10   6   5        0.66        0.65      4.04 o 
  11   6   5       36.86       29.56      6.04 o 
  12   6   5       59.81       66.96      8.47 o 
  13   6   5        0.43        6.22      5.01 o 
  14   6   5       35.31       37.93      8.56 o 
 -16   7   5        0.00       -3.20     20.31 o 
 -15   7   5        1.88       16.97     21.35 o 
 -14   7   5      120.66      169.62     20.05 o 
 -13   7   5      441.43      487.02     31.75 o 
 -12   7   5      313.68      335.51     42.14 o 
 -11   7   5      311.61      329.66     54.38 o 
 -10   7   5       12.53       13.33      7.10 o 
  -9   7   5      369.04      334.25     15.19 o 
  -8   7   5      670.77      639.02     21.46 o 
  -7   7   5       39.51       54.76      9.88 o 
  -6   7   5       37.60       26.50      5.54 o 
  -5   7   5      762.66      760.89     19.74 o 
  -4   7   5     1040.27     1025.35     19.69 o 
  -3   7   5       45.51       43.78      5.49 o 
  -2   7   5     1972.35     1991.34     29.22 o 
  -1   7   5     1822.92     1883.16     26.13 o 
   0   7   5      204.49      214.82     10.17 o 
   1   7   5      272.12      288.01     11.73 o 
   2   7   5      138.92      156.60      9.73 o 
   3   7   5      125.99      134.43      8.38 o 
   4   7   5      134.75      150.87      9.65 o 
   5   7   5      707.39      740.20     18.87 o 
   6   7   5      133.52      166.96      9.45 o 
   7   7   5        1.85        5.38      3.28 o 
   8   7   5        4.55        5.62      4.20 o 
   9   7   5      329.58      369.27     12.55 o 
  10   7   5        0.07        0.67      5.11 o 
  11   7   5        0.02       -1.10      5.91 o 
  12   7   5       40.90       39.73      8.27 o 
  13   7   5       10.55       15.52      7.42 o 
 -16   8   5        5.56       55.10     26.83 o 
 -15   8   5      114.84      161.17     35.65 o 
 -14   8   5       92.03       84.85     16.02 o 
 -13   8   5       98.66       92.57     15.63 o 
 -12   8   5      162.61      190.28     20.08 o 
 -11   8   5       28.01       26.01      8.99 o 
 -10   8   5        7.55       -3.56      5.27 o 
  -9   8   5       20.56       34.18      8.31 o 
  -8   8   5        1.79       10.76      5.33 o 
  -7   8   5      178.81      169.99     11.40 o 
  -6   8   5      110.11       86.57      8.43 o 
  -5   8   5       65.49       66.46      8.89 o 
  -4   8   5      983.60      958.55     24.80 o 
  -3   8   5        5.70        1.38      6.11 o 
  -2   8   5      258.01      241.12     12.24 o 
  -1   8   5       92.32      106.51      6.88 o 
   0   8   5       60.35       75.45     10.04 o 
   1   8   5      560.42      553.18     15.26 o 
   2   8   5      514.63      582.59     16.06 o 
   3   8   5       57.66       70.59      7.10 o 
   4   8   5        0.71       -3.71      3.16 o 
   5   8   5        8.23        6.87      6.23 o 
   6   8   5       57.91       78.28     10.32 o 
   7   8   5       90.56       93.67     10.38 o 
   8   8   5        9.49       11.13      6.10 o 
   9   8   5      499.50      527.53     17.48 o 
  10   8   5      317.32      338.11     31.32 o 
  11   8   5       20.12       13.67      8.39 o 
  12   8   5       10.81       16.07      8.27 o 
 -15   9   5        1.14       27.28     23.90 o 
 -14   9   5       22.32       25.91     13.62 o 
 -13   9   5       23.22       23.28     18.42 o 
 -12   9   5       34.14       39.63     11.33 o 
 -11   9   5      201.47      188.76     19.42 o 
 -10   9   5       57.69       55.93     16.04 o 
  -9   9   5        0.55        7.26      9.08 o 
  -8   9   5       52.32       36.73      7.60 o 
  -7   9   5       78.93       70.96      9.20 o 
  -6   9   5       57.34       69.88     13.78 o 
  -5   9   5        7.46        0.62      7.08 o 
  -4   9   5      297.05      286.52     15.67 o 
  -3   9   5      429.53      462.35     19.27 o 
  -2   9   5       32.20       28.90      5.92 o 
  -1   9   5        0.05        2.25      5.06 o 
   0   9   5      553.24      556.64     16.74 o 
   1   9   5      605.72      597.96     27.37 o 
   2   9   5       59.43       56.66     11.43 o 
   3   9   5       18.84       16.57      7.36 o 
   4   9   5      288.74      300.48     20.83 o 
   5   9   5       31.95       41.33     18.47 o 
   6   9   5       10.50       -1.15     15.92 o 
   7   9   5        0.76        2.23      5.16 o 
   8   9   5      215.37      229.64     16.05 o 
   9   9   5      234.39      249.94     16.38 o 
  10   9   5      164.08      164.04     15.98 o 
  11   9   5       45.81       35.14     10.38 o 
  12   9   5       32.74       39.90     10.86 o 
 -14  10   5       83.87       87.15     31.26 o 
 -13  10   5       10.52       16.76     12.28 o 
 -12  10   5       28.56       23.70     18.82 o 
 -11  10   5       62.45       90.43     15.26 o 
 -10  10   5       21.41       30.71     15.94 o 
  -9  10   5        0.47        2.44      6.88 o 
  -8  10   5       12.49       42.42     17.24 o 
  -7  10   5     1084.96     1042.15     36.60 o 
  -6  10   5        9.95       10.56      5.72 o 
  -5  10   5        0.60       10.54     12.72 o 
  -4  10   5       54.11       51.16      8.46 o 
  -3  10   5       28.66       27.37     12.04 o 
  -2  10   5     1112.92     1142.80     33.48 o 
  -1  10   5       38.51       37.22      6.60 o 
   0  10   5        0.60        3.74      4.13 o 
   1  10   5        0.28        3.64      3.78 o 
   7  10   5      176.99      149.54     11.78 o 
   8  10   5       58.39       59.02      9.62 o 
   9  10   5       97.04       82.14     11.90 o 
  10  10   5      228.30      224.53     17.40 o 
  11  10   5       23.53       20.31     11.11 o 
 -13  11   5       37.52       29.10     26.37 o 
 -12  11   5       35.41       27.31     10.65 o 
 -11  11   5      338.80      406.55     27.07 o 
 -10  11   5        0.08       46.29     20.06 o 
  -9  11   5        0.09        9.48     10.76 o 
  -8  11   5       78.01      101.35     15.47 o 
  -7  11   5       30.87       39.13      8.98 o 
  -6  11   5      134.23      156.01     30.02 o 
  -5  11   5        1.67        8.46      8.49 o 
  -4  11   5      204.66      222.34     28.69 o 
  -3  11   5       59.75       50.89     10.71 o 
  -2  11   5      539.99      542.32     27.07 o 
  -1  11   5      313.76      324.66     19.64 o 
   0  11   5      145.56      162.63     13.81 o 
   1  11   5      608.96      575.11     24.57 o 
   2  11   5      402.14      428.33     19.85 o 
   3  11   5      165.11      164.54     11.99 o 
   5  11   5        0.11       -5.07      4.57 o 
   6  11   5        6.03        5.16      5.69 o 
   7  11   5       20.01        2.14      6.54 o 
   8  11   5       61.19       50.10     10.22 o 
   9  11   5        3.79       -7.18      7.38 o 
  10  11   5      215.43      234.07     20.10 o 
 -11  12   5      167.55      191.64     32.95 o 
 -10  12   5      524.23      634.30     89.00 o 
  -9  12   5      359.84      396.60     75.75 o 
  -8  12   5       72.49       61.45     14.43 o 
  -7  12   5      268.46      248.82     26.69 o 
  -6  12   5       31.51       13.30      8.28 o 
  -5  12   5       69.55       89.28     15.55 o 
  -4  12   5       19.40       18.76      7.47 o 
  -3  12   5       34.94       34.46      9.32 o 
  -2  12   5      242.27      215.53     17.89 o 
  -1  12   5        8.79       14.30      7.20 o 
   0  12   5       61.02       48.14      9.82 o 
   1  12   5        2.00       -2.11      4.86 o 
   2  12   5      116.50      102.27     11.99 o 
   3  12   5       93.09      104.04     11.93 o 
   4  12   5      204.30      227.28     15.60 o 
   5  12   5       36.17       31.05      7.90 o 
   6  12   5       68.91       63.31     10.34 o 
   7  12   5       89.07       69.27     10.82 o 
   8  12   5      121.49       92.56     13.87 o 
 -10  13   5        0.60        1.43      8.43 o 
  -9  13   5        6.62       13.66      9.92 o 
  -8  13   5      310.33      328.25     27.62 o 
  -7  13   5        0.18        2.35      7.11 o 
  -6  13   5       98.69      104.79     17.62 o 
  -5  13   5      130.89      149.67     19.35 o 
  -4  13   5      103.77       72.61     13.96 o 
  -3  13   5       23.83       21.66      8.63 o 
  -2  13   5       15.70       16.30      8.26 o 
  -1  13   5        4.04       -3.55      5.41 o 
   0  13   5        0.57        0.78      6.07 o 
   1  13   5       33.08       21.87      8.32 o 
   2  13   5        0.24        4.94      5.60 o 
   3  13   5        1.45       -4.35      5.42 o 
   4  13   5       37.20       31.30      8.52 o 
   5  13   5       61.77       65.32     11.21 o 
   6  13   5       15.15        4.06      7.51 o 
  -7  14   5        0.77       -3.36      6.90 o 
  -6  14   5       19.29        7.89      7.65 o 
  -5  14   5        0.04       -6.04      5.53 o 
  -4  14   5       44.06       41.73     11.34 o 
  -3  14   5       14.08       -1.42      3.90 o 
  -2  14   5        0.60       -1.73      5.98 o 
  -1  14   5       61.89       33.12      9.60 o 
   0  14   5       20.11       30.67      8.81 o 
   1  14   5      149.13      134.10     15.93 o 
   2  14   5        7.96       -0.60      6.02 o 
   3  14   5        3.44       -1.43      6.20 o 
   4  14   5       10.66       -2.07      6.25 o 
 -18   0   6      400.49      597.10     58.34 o 
 -17   0   6       22.78        7.43     20.37 o 
 -16   0   6       83.15       78.35     25.14 o 
 -15   0   6      534.95      602.12     51.07 o 
 -14   0   6       95.85      219.11     35.81 o 
 -13   0   6        0.34       -3.13     13.69 o 
 -12   0   6        1.40        8.41      6.56 o 
 -11   0   6      491.09      483.42     29.97 o 
 -10   0   6      414.88      322.24     19.24 o 
  -9   0   6     4858.20     4703.53    106.45 o 
  -8   0   6     4411.33     4274.78     97.21 o 
  -7   0   6      169.88      144.48     13.35 o 
  -6   0   6      822.13      708.52     25.51 o 
  -5   0   6      363.44      320.89     14.55 o 
  -4   0   6      100.58      104.86      9.53 o 
  -3   0   6      119.08      145.70     12.80 o 
  -2   0   6     4786.63     4731.11     85.93 o 
  -1   0   6       29.66       27.65      6.26 o 
   0   0   6      648.49      606.62     19.47 o 
   1   0   6      144.03      159.09     12.84 o 
   2   0   6      708.05      595.51     96.01 o 
   3   0   6      113.52      100.75      9.11 o 
   4   0   6        7.26        7.84      9.53 o 
   5   0   6      113.20      124.92     11.61 o 
   6   0   6     1910.01     1938.77     43.32 o 
   7   0   6     2743.79     2770.31     57.42 o 
   8   0   6      545.02      545.38     21.70 o 
   9   0   6      545.09      586.32     22.94 o 
  10   0   6        8.22       13.62      7.00 o 
  11   0   6       16.00       28.60     13.54 o 
  12   0   6        5.01       15.93      8.34 o 
  13   0   6        8.85       20.78      7.08 o 
  14   0   6       17.77       26.43      9.91 o 
 -18   1   6      191.27      221.93     28.38 o 
 -17   1   6       13.73       34.56     17.22 o 
 -16   1   6      603.99      675.05     54.74 o 
 -15   1   6        0.04       16.74     12.08 o 
 -14   1   6      198.46      217.15     25.44 o 
 -13   1   6      150.06      139.13     14.55 o 
 -12   1   6     1250.28     1206.79     29.57 o 
 -11   1   6       18.18       31.91      6.10 o 
 -10   1   6       86.97       66.71      7.61 o 
  -9   1   6      463.34      454.10     15.51 o 
  -8   1   6        6.83        9.46      3.91 o 
  -7   1   6      405.19      364.40     11.67 o 
  -6   1   6      486.84      439.94     12.44 o 
  -5   1   6      688.13      606.74     14.18 o 
  -4   1   6     1409.17     1312.33     20.50 o 
  -3   1   6        1.07       -3.01      2.09 o 
  -2   1   6      357.08      332.37      9.40 o 
  -1   1   6     3791.47     3609.79     52.70 o 
   0   1   6       67.17       69.31      4.95 o 
   1   1   6      578.21      543.77     10.02 o 
   2   1   6      194.30      186.44      6.03 o 
   3   1   6        9.59        9.32      3.60 o 
   4   1   6       74.34       80.76      6.31 o 
   5   1   6       15.09       21.44      5.65 o 
   6   1   6      375.51      394.30     12.16 o 
   7   1   6       26.92       11.41      5.56 o 
   8   1   6       30.27       26.45      5.62 o 
   9   1   6       68.71       66.10      7.03 o 
  10   1   6       12.43       17.44      5.20 o 
  11   1   6        4.17        5.17      6.08 o 
  12   1   6      131.92      149.30     10.47 o 
  13   1   6       27.63       35.30      6.43 o 
  14   1   6        0.98        6.94      5.44 o 
 -18   2   6       53.67       93.68     22.80 o 
 -17   2   6       34.01       67.13     19.31 o 
 -16   2   6       11.84       17.37     13.72 o 
 -15   2   6       23.76       48.90     15.02 o 
 -14   2   6       26.72       28.44     13.33 o 
 -13   2   6       33.68       23.58     10.88 o 
 -12   2   6       10.31       10.51      7.92 o 
 -11   2   6      106.58      129.50      9.60 o 
 -10   2   6        8.07        3.50      3.78 o 
  -9   2   6      611.80      512.59     14.99 o 
  -8   2   6      748.99      688.10     17.07 o 
  -7   2   6      185.75      174.74      9.36 o 
  -6   2   6       62.41       63.61      6.09 o 
  -5   2   6      600.95      579.32     12.85 o 
  -4   2   6       55.17       52.88      4.69 o 
  -3   2   6      360.74      330.86      9.88 o 
  -2   2   6      643.38      655.23     13.79 o 
  -1   2   6       99.97       95.69      5.44 o 
   0   2   6      152.46      151.27      5.82 o 
   1   2   6      354.02      351.24      8.25 o 
   2   2   6       25.31       28.58      3.08 o 
   3   2   6      347.52      318.54      9.11 o 
   4   2   6        2.60        2.56      3.30 o 
   5   2   6      370.18      368.89     10.03 o 
   6   2   6      578.47      568.90     12.56 o 
   7   2   6       65.79       73.69      5.63 o 
   8   2   6       58.18       56.00      6.67 o 
   9   2   6       82.81       74.88      6.00 o 
  10   2   6       10.59        7.80      4.91 o 
  11   2   6       50.48       45.57      6.67 o 
  12   2   6       68.96       70.54      8.07 o 
  13   2   6       18.71        3.35      4.71 o 
  14   2   6        0.48        7.88      6.07 o 
 -18   3   6       12.50       24.26     16.57 o 
 -17   3   6        2.71        5.30     22.15 o 
 -16   3   6      129.43      172.49     24.45 o 
 -15   3   6       75.49      108.70     27.85 o 
 -14   3   6       37.98       31.58      9.35 o 
 -13   3   6        0.07       -3.96      5.71 o 
 -12   3   6       26.90       36.11      7.61 o 
 -11   3   6       30.50       28.55      7.07 o 
 -10   3   6       37.98       51.33      6.38 o 
  -9   3   6      323.52      334.44     12.22 o 
  -8   3   6      303.61      289.87     12.41 o 
  -7   3   6     1840.29     1792.06     30.98 o 
  -6   3   6       80.14       68.96      6.10 o 
  -5   3   6      116.73      106.95      7.21 o 
  -4   3   6      131.09      118.59      6.59 o 
  -3   3   6      134.09      131.76      6.75 o 
  -2   3   6      355.29      329.51      9.08 o 
  -1   3   6       26.18       29.71      3.45 o 
   0   3   6       71.13       79.97      4.52 o 
   1   3   6      234.84      231.80      6.58 o 
   2   3   6       80.27       79.50      4.42 o 
   3   3   6       19.76       19.28      3.30 o 
   4   3   6      783.09      768.35     14.62 o 
   5   3   6        2.17       -1.18      3.12 o 
   6   3   6       32.94       33.35      4.88 o 
   7   3   6      265.61      239.48     10.96 o 
   8   3   6      298.34      283.26     12.41 o 
   9   3   6      178.86      177.03     13.66 o 
  10   3   6       49.57       54.43      6.82 o 
  11   3   6        2.26        8.84      4.36 o 
  12   3   6       41.98       26.02      7.98 o 
  13   3   6        6.37       14.10      5.39 o 
  14   3   6       14.59       19.01      6.04 o 
 -17   4   6      388.93      440.17     53.15 o 
 -16   4   6       63.22       65.09     26.06 o 
 -15   4   6       70.93       84.69     17.07 o 
 -14   4   6      108.15      128.57     21.19 o 
 -13   4   6      482.20      467.57     19.60 o 
 -12   4   6       21.85       15.06     11.77 o 
 -11   4   6      499.66      497.62     18.46 o 
 -10   4   6       27.92       20.64      6.74 o 
  -9   4   6        2.83        3.78      6.16 o 
  -8   4   6      831.03      691.53     19.51 o 
  -7   4   6      747.96      710.82     17.18 o 
  -6   4   6      509.61      444.64     12.89 o 
  -5   4   6       18.33       16.35      3.97 o 
  -4   4   6      728.65      655.28     15.67 o 
  -3   4   6       15.11        8.66      3.65 o 
  -2   4   6      379.37      325.71      9.10 o 
  -1   4   6      184.95      194.38      6.68 o 
   0   4   6       94.55      102.59      4.62 o 
   1   4   6       54.05       61.07      6.57 o 
   2   4   6      452.60      429.73     14.53 o 
   3   4   6      150.61      153.88      8.93 o 
   4   4   6       39.49       37.12      5.34 o 
   5   4   6      229.31      225.67      8.91 o 
   6   4   6       64.06       75.36      6.19 o 
   7   4   6      328.82      337.35     11.75 o 
   8   4   6       27.39       31.77      5.29 o 
   9   4   6      580.36      578.74     16.08 o 
  10   4   6      118.62       99.59      8.69 o 
  11   4   6       46.04       62.15      7.61 o 
  12   4   6       61.02       60.80      9.63 o 
  13   4   6      114.45      106.66     10.37 o 
 -17   5   6      423.40      520.17     34.39 o 
 -16   5   6      364.78      472.23     48.88 o 
 -15   5   6       14.04       24.62     18.59 o 
 -14   5   6       67.31       65.99     13.32 o 
 -13   5   6       28.05       44.88     11.63 o 
 -12   5   6      313.27      344.22     26.46 o 
 -11   5   6      188.57      168.62     12.76 o 
 -10   5   6        0.15       11.70      4.91 o 
  -9   5   6      410.08      427.41     16.15 o 
  -8   5   6      633.37      625.49     18.71 o 
  -7   5   6        4.09        7.23      4.00 o 
  -6   5   6      146.83      135.22      8.53 o 
  -5   5   6      363.09      304.97      9.97 o 
  -4   5   6       36.67       33.01      4.80 o 
  -3   5   6      226.16      239.52      8.16 o 
  -2   5   6       30.79       30.46      3.85 o 
  -1   5   6     1306.67     1277.42     18.77 o 
   0   5   6      539.29      549.99     14.80 o 
   1   5   6      572.46      557.00     16.36 o 
   2   5   6      242.83      257.34     11.96 o 
   3   5   6      263.90      243.27     14.80 o 
   4   5   6      115.27      102.89      7.62 o 
   5   5   6       12.53       18.43      4.83 o 
   6   5   6      343.68      384.66     17.70 o 
   7   5   6       22.68       37.19      5.36 o 
   8   5   6      238.14      223.76     10.36 o 
   9   5   6        4.50        6.93      6.33 o 
  10   5   6       52.93       71.22      8.89 o 
  11   5   6       25.39       32.13      6.05 o 
  12   5   6        3.48        3.70      4.89 o 
  13   5   6       19.10       14.31      6.44 o 
 -15   6   6       32.67       11.44     14.44 o 
 -14   6   6       19.72       27.88     10.02 o 
 -13   6   6      862.86      942.95     62.91 o 
 -12   6   6        2.78        4.99      7.19 o 
 -11   6   6       54.04       61.00     10.32 o 
 -10   6   6       45.16       52.46      9.77 o 
  -9   6   6        2.11       -6.52      4.45 o 
  -8   6   6      147.59      152.70     11.12 o 
  -7   6   6      107.90      121.94      9.67 o 
  -6   6   6      100.52      110.71      7.72 o 
  -5   6   6      104.10      111.00      8.43 o 
  -4   6   6      219.31      205.44      8.33 o 
  -3   6   6       39.49       37.22      4.33 o 
  -2   6   6       26.76       26.42      3.74 o 
  -1   6   6       18.63       19.09      3.77 o 
   0   6   6      153.27      149.31      9.81 o 
   1   6   6       22.69       26.97      5.56 o 
   2   6   6        6.47        2.11      3.93 o 
   3   6   6       63.35       60.48      7.26 o 
   4   6   6      147.84      156.17     10.48 o 
   5   6   6        0.07       -0.71      3.72 o 
   6   6   6        3.97        6.13      4.51 o 
   7   6   6      174.14      165.72      7.91 o 
   8   6   6       10.65        6.53      4.21 o 
   9   6   6        2.78       -0.41      4.50 o 
  10   6   6       21.85       12.35      5.25 o 
  11   6   6       11.79       18.11      6.01 o 
  12   6   6       29.10       21.76      6.25 o 
 -16   7   6        0.00        4.93     20.39 o 
 -15   7   6        8.58        9.28     12.38 o 
 -14   7   6        7.41        3.86     14.27 o 
 -13   7   6       31.67       57.90     12.94 o 
 -12   7   6       31.24       40.47     11.51 o 
 -11   7   6      139.14      154.99     36.32 o 
 -10   7   6       51.54       45.88      9.29 o 
  -9   7   6      595.23      577.89     22.88 o 
  -8   7   6        0.02        0.84      4.81 o 
  -7   7   6      138.83      108.01     14.89 o 
  -6   7   6      222.23      237.21     13.85 o 
  -5   7   6      400.62      395.00     25.05 o 
  -4   7   6       13.88        8.31      3.27 o 
  -3   7   6       92.47       87.89      6.19 o 
  -2   7   6      140.96      140.80      6.76 o 
  -1   7   6      125.41      129.35     17.38 o 
   0   7   6      128.76      151.80     11.28 o 
   1   7   6      285.78      308.33     12.68 o 
   2   7   6       12.86        7.15      4.69 o 
   3   7   6        1.51        1.53      3.59 o 
   4   7   6        0.14        7.68      5.03 o 
   5   7   6        2.00        0.12      5.75 o 
   6   7   6        1.58        7.16      4.80 o 
   7   7   6       21.53       27.56      5.79 o 
   8   7   6        0.38        7.14      3.84 o 
   9   7   6       46.27       57.42      6.67 o 
  10   7   6      114.91      120.31      8.97 o 
  11   7   6       20.71       27.57     10.51 o 
  12   7   6        0.41        9.96      6.69 o 
 -15   8   6        1.87        9.29     23.93 o 
 -14   8   6       46.64       55.50     21.18 o 
 -13   8   6      299.22      304.52     37.51 o 
 -12   8   6       20.56       37.14     10.73 o 
 -11   8   6        7.11       10.56      7.59 o 
 -10   8   6       73.87       78.96     14.20 o 
  -9   8   6      402.36      413.73     22.90 o 
  -8   8   6       86.45       81.58     10.92 o 
  -7   8   6       40.51       43.64      8.59 o 
  -6   8   6       29.59       35.48      7.42 o 
  -5   8   6        0.08        6.22      4.26 o 
  -4   8   6     1277.77     1260.86     31.58 o 
  -3   8   6      780.39      775.16     22.54 o 
  -2   8   6       96.75       91.27      9.02 o 
  -1   8   6        4.89       -0.81      2.89 o 
   0   8   6      403.42      397.71     19.59 o 
   1   8   6      317.85      328.84     13.04 o 
   2   8   6        0.04        3.54      4.20 o 
   3   8   6      174.54      192.58     11.62 o 
   4   8   6       69.87       63.84      7.11 o 
   5   8   6      399.71      442.90     25.76 o 
   6   8   6        7.48        7.83      7.44 o 
   7   8   6       71.63       65.87     10.26 o 
   8   8   6       68.03       66.19      7.62 o 
   9   8   6      370.98      388.37     15.73 o 
  10   8   6       15.05       19.33      9.71 o 
  11   8   6        7.38        6.34      9.44 o 
 -14   9   6      160.53      221.63     23.58 o 
 -13   9   6       25.42       32.13     11.87 o 
 -12   9   6      943.76     1049.09     42.52 o 
 -11   9   6        3.91        2.30      7.64 o 
 -10   9   6      127.42      139.39     17.07 o 
  -9   9   6        3.63        6.46     12.10 o 
  -8   9   6      301.50      335.95     29.95 o 
  -7   9   6      104.66       86.59     28.20 o 
  -6   9   6       20.46       19.98      9.06 o 
  -5   9   6      439.17      404.41     27.70 o 
  -4   9   6       55.74       56.77      7.86 o 
  -3   9   6      324.83      340.76     16.48 o 
  -2   9   6        5.85        2.46      3.83 o 
  -1   9   6     1991.46     2072.54     50.29 o 
   0   9   6     1168.54     1193.42     43.38 o 
   1   9   6      269.90      265.89     21.77 o 
   2   9   6       67.78       65.99     12.53 o 
   3   9   6       39.50       36.10     10.77 o 
   4   9   6       97.92      109.62     13.28 o 
   5   9   6      578.76      640.27     49.48 o 
   6   9   6       18.94       34.68     20.96 o 
   7   9   6      211.77      207.20     34.59 o 
   8   9   6        8.31       -1.73     19.73 o 
   9   9   6      117.81      129.77     13.11 o 
  10   9   6        1.79        3.66      6.92 o 
 -13  10   6        9.07       21.02     11.00 o 
 -12  10   6      267.78      352.73     35.47 o 
 -11  10   6      203.09      249.32     23.75 o 
 -10  10   6       77.90       94.72     31.34 o 
  -9  10   6      204.85      234.75     51.31 o 
  -8  10   6      215.59      208.54     21.83 o 
  -7  10   6      127.92      138.23     28.69 o 
  -6  10   6      295.93      330.10     19.27 o 
  -5  10   6      223.51      229.21     32.18 o 
  -4  10   6       26.94       32.46     10.78 o 
  -3  10   6       16.61       20.48      5.75 o 
  -2  10   6       63.04       62.36      8.68 o 
  -1  10   6       80.53      104.23     10.06 o 
   0  10   6       78.40       96.46      8.95 o 
   8  10   6       18.90       28.23     22.08 o 
   9  10   6       24.96       24.36      8.58 o 
 -12  11   6        6.27       12.59     16.90 o 
 -11  11   6      106.21      137.39     18.28 o 
 -10  11   6       11.40       11.61     10.83 o 
  -9  11   6       23.87       54.92     25.18 o 
  -8  11   6      112.64      132.72     37.94 o 
  -7  11   6      164.72      210.77     28.67 o 
  -6  11   6       46.85       40.55      8.05 o 
  -5  11   6       21.04       30.20     13.61 o 
  -4  11   6      201.20      221.00     54.97 o 
  -3  11   6        9.95       17.38      7.53 o 
  -2  11   6      208.65      214.96     16.94 o 
  -1  11   6       23.86       23.16      7.22 o 
   0  11   6      158.49      152.06     12.44 o 
   1  11   6       37.31       31.29      6.93 o 
   8  11   6        0.12       -1.63      6.36 o 
 -10  12   6      229.35      316.03     34.49 o 
  -9  12   6       18.73       20.55     11.47 o 
  -8  12   6       28.82       82.05     22.89 o 
  -7  12   6       14.96       18.36      9.24 o 
  -6  12   6       83.25       81.06     15.25 o 
  -5  12   6       82.27       64.86     13.01 o 
  -4  12   6      216.07      253.94     20.48 o 
  -3  12   6       18.42       16.80      8.23 o 
  -2  12   6       37.37       22.77      9.05 o 
  -1  12   6       40.00       32.10      8.60 o 
   0  12   6       30.56       37.79      8.91 o 
   1  12   6       11.22       13.13      6.06 o 
   2  12   6        5.52        9.87      5.66 o 
  -8  13   6        0.90      -10.46      5.23 o 
  -7  13   6        1.88        2.53      6.85 o 
  -6  13   6        0.88        0.93      5.68 o 
  -5  13   6      103.04      100.37     17.23 o 
  -4  13   6      118.70      111.59     16.66 o 
  -3  13   6       82.74       83.50     14.15 o 
  -2  13   6        3.00        5.92      6.77 o 
  -1  13   6      333.63      349.55     22.41 o 
   0  13   6       13.57       20.11      7.68 o 
   1  13   6       20.01       23.15      7.48 o 
   2  13   6      240.52      254.28     17.21 o 
   3  13   6      169.02      129.96     13.46 o 
   4  13   6        3.10       -5.39      5.40 o 
  -4  14   6        7.07        0.12      4.36 o 
  -3  14   6       80.76       72.17     14.10 o 
  -2  14   6       49.32       29.59      9.99 o 
  -1  14   6        2.50       -0.98      5.92 o 
   0  14   6      235.55      256.02     19.49 o 
 -17   1   7       60.62       73.27     20.88 o 
 -16   1   7       35.63       86.82     18.90 o 
 -15   1   7      239.05      299.28     30.63 o 
 -14   1   7        2.39       19.34     16.08 o 
 -13   1   7       90.71       96.53     21.97 o 
 -12   1   7      140.53      124.16     11.23 o 
 -11   1   7      529.11      563.22     21.65 o 
 -10   1   7       46.05       30.38      8.66 o 
  -9   1   7       68.65       58.94      7.43 o 
  -8   1   7       81.38       80.68      8.13 o 
  -7   1   7      472.16      429.22     14.81 o 
  -6   1   7      686.35      673.17     17.30 o 
  -5   1   7      142.73      152.68      8.15 o 
  -4   1   7      996.59      928.28     17.44 o 
  -3   1   7       84.53       63.62      5.47 o 
  -2   1   7      344.80      331.28     10.16 o 
  -1   1   7       49.56       54.07      4.94 o 
   0   1   7       64.75       70.54      8.35 o 
   1   1   7      674.56      646.92     15.06 o 
   2   1   7      280.34      285.36      9.16 o 
   3   1   7        7.11       11.01      3.25 o 
   4   1   7       30.56       24.01      4.41 o 
   5   1   7      133.77      133.90      8.87 o 
   6   1   7       56.75       73.08      8.35 o 
   7   1   7       14.95       13.92      7.31 o 
   8   1   7        3.38       -0.58      4.69 o 
   9   1   7      313.23      297.70     18.92 o 
  10   1   7      257.71      267.92     12.29 o 
  11   1   7       34.18       32.54      6.63 o 
  12   1   7        5.63        6.95      5.92 o 
 -17   2   7      260.19      304.70     32.71 o 
 -16   2   7       99.23      130.90     22.43 o 
 -15   2   7       88.28      101.35     18.92 o 
 -14   2   7       59.85       63.47     11.10 o 
 -13   2   7      167.01      249.61     19.46 o 
 -12   2   7      668.63      647.19     25.34 o 
 -11   2   7        3.52        0.92      4.53 o 
 -10   2   7        1.00        5.21      4.08 o 
  -9   2   7      107.38       81.69      7.71 o 
  -8   2   7     1402.08     1250.65     25.26 o 
  -7   2   7      459.18      420.57     13.23 o 
  -6   2   7     1318.09     1274.55     23.03 o 
  -5   2   7     1016.24      985.15     19.97 o 
  -4   2   7       86.35       92.84      6.51 o 
  -3   2   7        0.14        2.60      2.53 o 
  -2   2   7      309.16      276.12     10.97 o 
  -1   2   7     1378.88     1330.10     27.88 o 
   0   2   7       77.20       68.25      6.10 o 
   1   2   7      120.64      119.15      6.63 o 
   2   2   7        1.87        2.75      3.68 o 
   3   2   7        2.94        3.93      2.66 o 
   4   2   7       15.97       11.52      3.09 o 
   5   2   7      413.51      399.77     12.70 o 
   6   2   7       55.94       56.41      6.69 o 
   7   2   7       43.76       38.18      5.86 o 
   8   2   7     1132.48     1178.74     25.66 o 
   9   2   7       75.98       77.35     10.22 o 
  10   2   7      429.17      423.56     15.37 o 
  11   2   7        7.64        2.93      5.71 o 
  12   2   7        0.78       12.14      4.89 o 
 -17   3   7      184.34      271.50     30.18 o 
 -16   3   7      546.11      612.03     51.23 o 
 -15   3   7      448.36      529.55     33.97 o 
 -14   3   7      152.26      244.53     19.91 o 
 -13   3   7      283.81      323.82     21.96 o 
 -12   3   7      106.55       78.58     10.06 o 
 -11   3   7      552.65      511.45     19.21 o 
 -10   3   7       96.78       78.56      7.65 o 
  -9   3   7       22.08       31.71      7.28 o 
  -8   3   7      209.72      174.87     10.64 o 
  -7   3   7        5.90        1.51      4.75 o 
  -6   3   7      302.77      301.58     10.55 o 
  -5   3   7     1020.15      940.75     19.04 o 
  -4   3   7      138.21      138.86      8.32 o 
  -3   3   7        1.80       -2.24      3.07 o 
  -2   3   7      145.53      125.21      7.02 o 
  -1   3   7       48.51       46.81      5.21 o 
   0   3   7     1120.14     1124.29     18.87 o 
   1   3   7        7.47        5.40      3.04 o 
   2   3   7      385.05      368.01     10.48 o 
   3   3   7      126.03      141.16      8.00 o 
   4   3   7      105.84      109.30      6.06 o 
   5   3   7        0.03        0.31      2.76 o 
   6   3   7        7.55       14.96      3.81 o 
   7   3   7      182.58      194.84      8.35 o 
   8   3   7       11.23       17.34      4.08 o 
   9   3   7      101.62       89.29      7.94 o 
  10   3   7        3.86       -1.40      5.61 o 
  11   3   7        5.88        6.17      4.58 o 
  12   3   7        0.20       -2.56      5.04 o 
 -16   4   7       43.82       92.33     26.13 o 
 -15   4   7       17.83       46.27     23.16 o 
 -14   4   7        3.40       20.67      8.45 o 
 -13   4   7       29.12       50.10     13.35 o 
 -12   4   7       13.30       20.22      6.60 o 
 -11   4   7        2.92        8.11      4.97 o 
 -10   4   7      222.10      191.24     15.60 o 
  -9   4   7       31.12       29.11      5.20 o 
  -8   4   7       73.15       60.61      7.44 o 
  -7   4   7      424.43      403.18     13.13 o 
  -6   4   7      473.15      472.09     13.04 o 
  -5   4   7        3.17        4.63      3.19 o 
  -4   4   7       20.98       17.56      2.98 o 
  -3   4   7       82.55       71.23      5.79 o 
  -2   4   7       16.88       12.16      3.15 o 
  -1   4   7        6.36        7.13      3.19 o 
   0   4   7       69.74       80.42      5.69 o 
   1   4   7      226.43      225.13      8.37 o 
   2   4   7      118.75      115.76      6.42 o 
   3   4   7      102.47      104.25      8.34 o 
   4   4   7       77.46       75.33      5.30 o 
   5   4   7       28.22       31.19      3.92 o 
   6   4   7      107.37      105.90      6.33 o 
   7   4   7       27.46       30.41      5.43 o 
   8   4   7       15.56       15.34      4.71 o 
   9   4   7      103.74       85.91      7.65 o 
  10   4   7        4.20        3.87      4.73 o 
  11   4   7       97.29       93.72      9.82 o 
  12   4   7        0.66        8.46      6.94 o 
 -16   5   7       72.56      126.36     28.30 o 
 -15   5   7       10.10       28.00     14.42 o 
 -14   5   7       65.21      102.28     16.55 o 
 -13   5   7       58.88       70.94     13.52 o 
 -12   5   7       99.97      103.79     21.76 o 
 -11   5   7       82.72       94.99     11.60 o 
 -10   5   7       23.56       49.40     12.30 o 
  -9   5   7       53.09       44.05     11.11 o 
  -8   5   7       29.17       27.77      6.36 o 
  -7   5   7      187.03      154.08      9.85 o 
  -6   5   7        3.24        5.25      3.37 o 
  -5   5   7       42.27       40.37      5.99 o 
  -4   5   7      720.76      693.26     14.89 o 
  -3   5   7      640.07      632.86     13.87 o 
  -2   5   7       14.94       11.52      4.04 o 
  -1   5   7       60.95       65.49      5.57 o 
   0   5   7        0.07        0.63      2.50 o 
   1   5   7      102.95      102.65      8.18 o 
   2   5   7      116.49      126.68      8.04 o 
   3   5   7        5.31        4.16      4.44 o 
   4   5   7        0.04        3.19      5.51 o 
   5   5   7      210.06      204.27      8.87 o 
   6   5   7      186.24      189.37      8.59 o 
   7   5   7        3.18        6.76      3.57 o 
   8   5   7       58.11       70.34      7.00 o 
   9   5   7      128.61      108.04      8.58 o 
  10   5   7        0.95        4.09      4.68 o 
  11   5   7        0.14        0.59      4.61 o 
 -15   6   7       43.48       16.24     11.96 o 
 -14   6   7      144.58      186.26     22.04 o 
 -13   6   7      109.17      141.42     18.72 o 
 -12   6   7      293.34      327.77     21.96 o 
 -11   6   7        5.00        0.24      6.39 o 
 -10   6   7      167.79      164.92     15.19 o 
  -9   6   7      235.12      221.16     16.58 o 
  -8   6   7      692.68      574.61     21.97 o 
  -7   6   7      502.96      430.66     15.75 o 
  -6   6   7      214.69      203.99     12.78 o 
  -5   6   7      248.68      246.60     12.35 o 
  -4   6   7      473.35      422.47     12.04 o 
  -3   6   7      759.05      744.92     15.44 o 
  -2   6   7     1350.54     1287.78     21.45 o 
  -1   6   7      695.09      676.09     15.03 o 
   0   6   7        1.75        7.42      5.13 o 
   1   6   7      276.35      282.12     12.17 o 
   2   6   7      109.36      115.78     11.84 o 
   3   6   7        0.70       -2.59      4.17 o 
   4   6   7       94.12       91.29      9.12 o 
   5   6   7       56.84       79.69      9.05 o 
   6   6   7      219.93      233.01     12.35 o 
   7   6   7        2.61        2.42      3.35 o 
   8   6   7       23.81       30.16      4.80 o 
   9   6   7        6.98        6.33      4.06 o 
  10   6   7      212.78      202.77     11.61 o 
  11   6   7       79.58       72.50     11.99 o 
 -15   7   7      374.84      437.75     60.41 o 
 -14   7   7      101.23      117.77     17.49 o 
 -13   7   7       16.68       27.48     10.09 o 
 -12   7   7       10.01       48.03     11.91 o 
 -11   7   7      795.29      838.80     29.93 o 
 -10   7   7       23.70       12.82      7.11 o 
  -9   7   7      466.73      481.41     23.36 o 
  -8   7   7       30.80       28.38      7.74 o 
  -7   7   7      218.73      229.11     14.75 o 
  -6   7   7        3.30        3.62      4.68 o 
  -5   7   7      636.90      637.42     21.62 o 
  -4   7   7       73.21       68.85      9.49 o 
  -3   7   7      358.29      368.42     10.86 o 
  -2   7   7      474.11      449.49     11.79 o 
  -1   7   7      282.74      260.94      9.98 o 
   0   7   7      415.48      409.72     15.32 o 
   1   7   7       76.24       83.02      8.80 o 
   2   7   7     1526.02     1639.71     44.36 o 
   3   7   7      283.62      350.17     17.04 o 
   4   7   7       28.81       26.50      5.67 o 
   5   7   7       10.57       12.59      5.78 o 
   6   7   7        0.06      -10.90      7.71 o 
   7   7   7       95.43      111.10     10.64 o 
   8   7   7        4.31        6.44      3.86 o 
   9   7   7       20.32       41.95      6.84 o 
  10   7   7       32.27       32.99      5.89 o 
 -14   8   7       42.80       72.35     36.55 o 
 -13   8   7        4.58       21.06     22.67 o 
 -12   8   7      108.61       99.03     27.70 o 
 -11   8   7        3.13        9.11      7.30 o 
 -10   8   7      239.00      281.75     81.44 o 
  -9   8   7       14.77       16.64      6.97 o 
  -8   8   7        1.15       10.86      5.61 o 
  -7   8   7        0.48        0.49      4.72 o 
  -6   8   7       35.58       53.88      8.49 o 
  -5   8   7      108.22      111.98     14.54 o 
  -4   8   7      168.11      152.29     11.98 o 
  -3   8   7       44.99       40.18      6.65 o 
  -2   8   7      116.81      124.12      9.35 o 
  -1   8   7      171.30      174.42      9.14 o 
   0   8   7      104.70      131.23     15.43 o 
   1   8   7        6.24       18.02      7.33 o 
   2   8   7      100.69      109.01      9.65 o 
   3   8   7      189.11      202.12     12.68 o 
   4   8   7       17.60       15.20      5.83 o 
   5   8   7      101.53      113.56      9.39 o 
   6   8   7       22.75       18.43      8.80 o 
   7   8   7        0.02        1.59      8.16 o 
   8   8   7        1.51       10.76      9.09 o 
   9   8   7      101.76      104.42     10.56 o 
 -13   9   7        1.36        3.51      7.53 o 
 -12   9   7        1.20       16.18     22.17 o 
 -11   9   7       44.26       68.94     14.94 o 
 -10   9   7       19.83       32.12      9.01 o 
  -9   9   7        9.14       10.12     13.00 o 
  -8   9   7       75.79      104.55     36.70 o 
  -7   9   7        5.98       13.86      5.88 o 
  -6   9   7        3.27        3.49      5.94 o 
  -5   9   7       55.03       51.79      8.26 o 
  -4   9   7        0.15        5.72      7.83 o 
  -3   9   7        8.40       13.42      4.94 o 
  -2   9   7      153.08      170.66     11.07 o 
  -1   9   7       45.18       57.96     14.31 o 
   0   9   7        6.06       13.14      9.49 o 
   1   9   7        0.10       13.30      9.64 o 
   2   9   7      184.55      191.19     20.56 o 
   3   9   7      441.12      492.91     28.72 o 
   4   9   7       90.12       78.88     15.23 o 
   5   9   7       33.41       48.34     22.63 o 
   6   9   7      116.89      157.43     32.14 o 
   7   9   7        0.46      -22.74     18.42 o 
   8   9   7        2.52      -21.75     19.28 o 
 -12  10   7       17.39       12.28      7.97 o 
 -11  10   7       12.55       10.99      7.95 o 
 -10  10   7        9.19       16.01     30.18 o 
  -9  10   7        2.87       18.27      9.87 o 
  -8  10   7        0.61        8.42      9.66 o 
  -7  10   7        0.27        8.15      8.18 o 
  -6  10   7       56.49       45.07     17.30 o 
  -5  10   7      184.06      191.49     17.84 o 
  -4  10   7      137.74      139.74     12.55 o 
  -3  10   7        0.79       -1.78      3.84 o 
  -2  10   7      129.64      120.79     10.71 o 
  -1  10   7        0.70        4.45      4.47 o 
   0  10   7      302.49      328.19     61.28 o 
   1  10   7       93.17       98.24     20.87 o 
 -10  11   7        5.59       45.90     20.04 o 
  -9  11   7      227.64      236.86     68.05 o 
  -8  11   7       56.37       58.54     29.43 o 
  -7  11   7        6.61       12.25     18.63 o 
  -6  11   7       62.70       85.05     12.11 o 
  -5  11   7        5.08       14.19      6.18 o 
  -4  11   7       68.28       85.61     13.13 o 
  -3  11   7       64.77       84.31     24.68 o 
  -2  11   7       62.90       56.13     10.66 o 
  -1  11   7       81.13       87.85     11.46 o 
   0  11   7      453.66      460.43     21.90 o 
  -8  12   7      529.92      616.09     30.04 o 
  -7  12   7        6.98       10.58      7.07 o 
  -6  12   7      309.37      308.87     24.57 o 
  -5  12   7      163.35      158.35     20.17 o 
  -4  12   7       13.39       17.95      8.56 o 
  -3  12   7       38.36       37.34      9.83 o 
  -2  12   7        4.47        2.04      6.14 o 
  -1  12   7        0.08        1.62      5.55 o 
   0  12   7      102.34       90.55     11.81 o 
   1  12   7       26.78       26.77      7.17 o 
  -5  13   7       76.54       79.66     14.81 o 
  -4  13   7       17.99        9.01      8.75 o 
  -3  13   7        6.06        6.38      7.36 o 
  -2  13   7      131.76      121.88     15.83 o 
  -1  13   7        4.17        0.72      5.87 o 
   0  13   7       41.94       38.72      8.79 o 
 -16   0   8      439.61      527.45     51.13 o 
 -15   0   8        0.64       25.31     17.90 o 
 -14   0   8       87.65       85.61     25.35 o 
 -13   0   8       38.73       35.69     10.45 o 
 -12   0   8      805.78      864.07     36.67 o 
 -11   0   8      157.47      169.22     19.44 o 
 -10   0   8       33.17       51.56     14.41 o 
  -9   0   8      124.55      127.79     38.71 o 
  -8   0   8       10.69        6.89      5.91 o 
  -7   0   8     2435.38     2346.39     87.61 o 
  -6   0   8      120.14      119.09     12.19 o 
  -5   0   8     3311.54     3172.53     66.63 o 
  -4   0   8     1404.16     1318.60     35.20 o 
  -3   0   8       43.00       58.38      9.04 o 
  -2   0   8      170.58      166.80     13.71 o 
  -1   0   8       46.47       51.41      9.41 o 
   0   0   8     1023.57     1065.90     41.57 o 
   1   0   8      359.15      314.91     28.72 o 
   2   0   8       31.99       10.21      5.11 o 
   3   0   8      740.94      748.09     22.43 o 
   4   0   8        0.39        0.48      3.68 o 
   5   0   8       66.65       64.57     16.50 o 
   6   0   8       39.55       45.39      9.13 o 
   7   0   8        0.03        8.90      6.11 o 
   8   0   8      161.36      139.42     13.82 o 
   9   0   8      759.32      770.41     28.55 o 
  10   0   8      342.58      329.89     23.06 o 
  11   0   8       97.23      119.77     29.87 o 
 -16   1   8       32.57       89.88     18.49 o 
 -15   1   8      109.08      149.66     23.19 o 
 -14   1   8      630.29      716.79     39.05 o 
 -13   1   8      122.86      121.70     15.05 o 
 -12   1   8       91.59      113.52     14.68 o 
 -11   1   8      225.31      219.81     14.61 o 
 -10   1   8      232.40      250.24     15.39 o 
  -9   1   8      565.28      568.91     29.40 o 
  -8   1   8      148.10      150.60     11.23 o 
  -7   1   8       63.20       60.76      8.58 o 
  -6   1   8      389.30      387.72     13.14 o 
  -5   1   8       20.76       15.45      4.71 o 
  -4   1   8      177.29      185.72      9.68 o 
  -3   1   8        0.14       -4.56      2.28 o 
  -2   1   8       51.01       36.17      5.34 o 
  -1   1   8      576.86      564.48     14.85 o 
   0   1   8        0.39       -1.91      3.59 o 
   1   1   8      184.12      193.06     11.84 o 
   2   1   8      356.85      380.84     14.79 o 
   3   1   8      326.04      281.17     15.16 o 
   4   1   8       20.53       10.94      3.79 o 
   5   1   8       38.55       31.11      9.29 o 
   6   1   8        5.43        4.04      5.83 o 
   7   1   8        5.29        6.92      4.28 o 
   8   1   8       27.28       17.85      4.69 o 
   9   1   8       22.68       28.13      6.32 o 
  10   1   8        0.04        5.05      5.01 o 
  11   1   8       16.57       24.50      9.70 o 
 -16   2   8       28.24      101.17     18.88 o 
 -15   2   8       45.86       85.73     21.91 o 
 -14   2   8        9.04       36.46     13.47 o 
 -13   2   8      144.42      194.77     17.92 o 
 -12   2   8        2.54       20.26      6.75 o 
 -11   2   8       75.38       60.83      8.35 o 
 -10   2   8        1.22        6.03      4.64 o 
  -9   2   8       49.21       48.42      7.15 o 
  -8   2   8        0.32       -0.58      3.32 o 
  -7   2   8      250.73      228.11     13.49 o 
  -6   2   8       61.48       73.54      6.72 o 
  -5   2   8      472.53      473.14     14.39 o 
  -4   2   8       15.61       20.22      4.07 o 
  -3   2   8       94.99       97.95      6.83 o 
  -2   2   8       47.15       54.09      6.46 o 
  -1   2   8      151.76      153.22      7.90 o 
   0   2   8      121.50      132.09      7.94 o 
   1   2   8       63.48       61.05      5.70 o 
   2   2   8        0.11       -1.76      3.11 o 
   3   2   8       17.97       25.33      4.04 o 
   4   2   8        1.46        1.17      3.37 o 
   5   2   8        9.57        4.47      3.36 o 
   6   2   8       72.61       89.30      7.92 o 
   7   2   8      121.45      113.55      8.87 o 
   8   2   8      158.23      152.17     10.09 o 
   9   2   8       43.95       16.11      9.86 o 
  10   2   8        3.26        2.90      4.49 o 
  11   2   8        0.16        9.30      5.62 o 
 -16   3   8        6.26       48.14     14.41 o 
 -15   3   8        6.81       52.56     14.81 o 
 -14   3   8       21.44       26.21     17.00 o 
 -13   3   8      172.76      193.06     17.47 o 
 -12   3   8        2.81       12.07     13.19 o 
 -11   3   8        0.84        3.30      5.39 o 
 -10   3   8       97.09       88.95      8.58 o 
  -9   3   8      112.54      103.91      9.03 o 
  -8   3   8       80.96       80.04      9.36 o 
  -7   3   8       91.04       91.58      9.06 o 
  -6   3   8      155.04      138.73     11.52 o 
  -5   3   8      611.44      596.69     14.42 o 
  -4   3   8        2.67        2.09      4.57 o 
  -3   3   8       38.83       28.74      4.70 o 
  -2   3   8      272.16      256.57     10.02 o 
  -1   3   8       60.77       55.62      6.05 o 
   0   3   8      133.89      130.99      7.93 o 
   1   3   8        1.38        2.43      3.15 o 
   2   3   8        5.10       -0.06      3.27 o 
   3   3   8       55.78       45.15      4.89 o 
   4   3   8       25.20       29.50      4.72 o 
   5   3   8       15.64       17.00      4.11 o 
   6   3   8      154.97      155.86      9.90 o 
   7   3   8       51.25       55.13      6.66 o 
   8   3   8        3.66       11.01      5.68 o 
   9   3   8       47.01       60.71      7.43 o 
  10   3   8      161.68      161.48     12.70 o 
 -15   4   8      317.03      379.03     39.82 o 
 -14   4   8        0.73       13.46     15.75 o 
 -13   4   8        6.30        9.56      7.77 o 
 -12   4   8      275.84      313.31     36.00 o 
 -11   4   8      132.89      145.53     13.77 o 
 -10   4   8      291.88      307.90     17.62 o 
  -9   4   8      225.22      259.41     15.14 o 
  -8   4   8       23.30       15.62      5.03 o 
  -7   4   8        5.45        3.64      5.76 o 
  -6   4   8       67.46       59.56      6.31 o 
  -5   4   8     1640.65     1566.75     25.98 o 
  -4   4   8      291.55      262.76     14.32 o 
  -3   4   8       39.61       39.79      6.36 o 
  -2   4   8      319.13      311.52     10.34 o 
  -1   4   8      182.95      176.78      8.19 o 
   0   4   8       20.84       16.02      4.01 o 
   1   4   8      433.84      405.24     11.16 o 
   2   4   8       86.74       81.16      5.93 o 
   3   4   8       20.81       20.62      3.98 o 
   4   4   8       59.00       62.05      5.61 o 
   5   4   8       28.10       33.03      5.25 o 
   6   4   8        9.49       11.55      4.02 o 
   7   4   8       20.88       17.78      4.36 o 
   8   4   8       97.67      102.42      8.83 o 
   9   4   8       48.28       43.60      6.57 o 
  10   4   8       20.07       30.99      6.64 o 
 -15   5   8      566.08      675.46     35.27 o 
 -14   5   8       34.42       25.39      9.33 o 
 -13   5   8      252.86      273.67     45.05 o 
 -12   5   8      104.66      123.92     17.05 o 
 -11   5   8        4.94        4.94      7.47 o 
 -10   5   8      113.43      119.13     12.60 o 
  -9   5   8        4.93        2.16      4.89 o 
  -8   5   8       77.81       82.97      9.33 o 
  -7   5   8       64.14       59.59      6.95 o 
  -6   5   8      499.98      503.54     14.43 o 
  -5   5   8       35.39       33.39      5.05 o 
  -4   5   8      190.78      168.53      8.68 o 
  -3   5   8        0.70       -2.37      2.96 o 
  -2   5   8      205.58      193.27      8.84 o 
  -1   5   8       88.96       96.14      7.27 o 
   0   5   8       39.66       30.21      4.62 o 
   1   5   8      379.49      361.20     10.72 o 
   2   5   8        0.01        1.17      2.92 o 
   3   5   8      512.09      498.25     15.21 o 
   4   5   8       40.81       41.93      5.33 o 
   5   5   8      391.34      378.27     17.55 o 
   6   5   8        3.01        7.38      5.59 o 
   7   5   8       11.36       19.10      4.49 o 
   8   5   8       92.31      101.59      7.47 o 
   9   5   8        0.91        3.55      4.07 o 
  10   5   8       40.06       32.12      6.23 o 
 -14   6   8        0.65       18.03     10.91 o 
 -13   6   8        0.97        8.70      8.92 o 
 -12   6   8       25.87       34.89     10.53 o 
 -11   6   8      263.41      288.83     24.91 o 
 -10   6   8      125.70      136.76     16.61 o 
  -9   6   8      115.24      133.76     15.91 o 
  -8   6   8       10.59        7.57     10.33 o 
  -7   6   8        3.76        8.34      7.93 o 
  -6   6   8      124.57      139.37      9.14 o 
  -5   6   8        0.64        1.44      3.19 o 
  -4   6   8        0.25       -0.87      2.97 o 
  -3   6   8       17.89       18.25      3.93 o 
  -2   6   8      159.04      161.91      8.20 o 
  -1   6   8        9.55        9.44      3.39 o 
   0   6   8      129.43      136.97      8.14 o 
   1   6   8        0.14        1.06      2.74 o 
   2   6   8        9.68        2.53      4.66 o 
   3   6   8      124.32      112.79     12.40 o 
   4   6   8        6.19        7.79      5.15 o 
   5   6   8       82.22      107.33     10.39 o 
   6   6   8       50.24       59.55      6.32 o 
   7   6   8        0.47        2.41      4.73 o 
   8   6   8       15.01       16.32      7.16 o 
   9   6   8       57.16       48.50      6.53 o 
 -13   7   8        0.21       11.69      9.64 o 
 -12   7   8       22.06       23.41      9.49 o 
 -11   7   8       88.90      125.25     16.81 o 
 -10   7   8       13.47       29.88     10.11 o 
  -9   7   8        1.34       -1.94      7.48 o 
  -8   7   8       23.43       40.88      9.43 o 
  -7   7   8       49.03       40.46     19.93 o 
  -6   7   8      216.80      189.13     13.43 o 
  -5   7   8      113.67       96.78     13.96 o 
  -4   7   8      120.46      123.04     11.22 o 
  -3   7   8       55.60       50.27      5.49 o 
  -2   7   8      247.29      242.25     13.45 o 
  -1   7   8       68.42       72.70      6.27 o 
   0   7   8        1.57        4.12      7.38 o 
   1   7   8       12.26       11.10      5.55 o 
   2   7   8      138.86      146.09     11.85 o 
   3   7   8       45.47       48.78      7.89 o 
   4   7   8       46.37       60.48      8.71 o 
   5   7   8       48.46       47.45      8.05 o 
   6   7   8       28.66       33.50      8.03 o 
   7   7   8       43.10       40.42      5.54 o 
   8   7   8        0.22        6.27      5.98 o 
 -13   8   8       40.26      129.19     31.90 o 
 -12   8   8        4.63        2.73      6.22 o 
 -11   8   8      435.12      456.26     51.33 o 
 -10   8   8        7.92        8.36     10.28 o 
  -9   8   8        0.93        7.92      6.08 o 
  -8   8   8        0.20        7.44      6.24 o 
  -7   8   8      187.03      210.77     52.60 o 
  -6   8   8      209.02      231.25     34.78 o 
  -5   8   8      165.41      153.58     14.89 o 
  -4   8   8      223.68      230.72     15.53 o 
  -3   8   8       21.68       11.59      9.40 o 
  -2   8   8      137.66      145.02     11.57 o 
  -1   8   8      537.36      542.31     24.85 o 
   0   8   8        5.65       17.72     11.09 o 
   1   8   8      100.31      126.70     15.46 o 
   2   8   8       33.21       21.60      9.11 o 
   3   8   8        0.08       -0.22      7.89 o 
   4   8   8      101.04      100.60     15.02 o 
   5   8   8        2.69       -2.92      7.85 o 
   6   8   8       96.33       79.54     12.12 o 
   7   8   8       53.55       67.37     22.69 o 
 -11   9   8        0.40       17.63     18.36 o 
 -10   9   8      347.52      414.22     64.01 o 
  -9   9   8      160.08      170.83     18.34 o 
  -8   9   8      248.18      269.52     24.51 o 
  -7   9   8        4.22        8.58      5.13 o 
  -6   9   8       74.26      115.74     24.79 o 
  -5   9   8       21.98       24.74      7.52 o 
  -4   9   8       20.47       24.58      6.52 o 
  -3   9   8       84.98      106.22     12.62 o 
  -2   9   8       73.03       69.68      9.35 o 
  -1   9   8      203.74      203.25     18.86 o 
   0   9   8        7.94        6.69      9.79 o 
   1   9   8      398.81      380.60     28.00 o 
   2   9   8        6.58        9.93     10.50 o 
   3   9   8      300.39      323.55     29.70 o 
   4   9   8        0.04        5.48      9.43 o 
   6   9   8       49.58       22.10     23.32 o 
 -10  10   8       86.93      140.37     29.49 o 
  -9  10   8      258.62      267.23     22.98 o 
  -8  10   8       14.14       34.92     12.29 o 
  -7  10   8      135.15      169.09     49.09 o 
  -6  10   8        0.02       13.13      7.30 o 
  -5  10   8      334.61      387.19     20.96 o 
  -4  10   8      147.81      152.17     14.55 o 
  -3  10   8      142.76      157.05     19.43 o 
  -2  10   8        3.19        4.99      7.05 o 
  -1  10   8        4.49       10.01      4.95 o 
   0  10   8       19.91       19.13     11.49 o 
   1  10   8       43.24       40.35     13.64 o 
  -8  11   8       34.88       59.03     25.04 o 
  -7  11   8        2.85       17.12     31.50 o 
  -6  11   8       95.79      124.06     16.37 o 
  -5  11   8      140.27      184.89     23.68 o 
  -4  11   8       14.40       38.26     15.02 o 
  -3  11   8        1.94       16.47     17.74 o 
  -2  11   8       70.73       48.36      9.95 o 
  -1  11   8       57.32       55.82     10.01 o 
   0  11   8      121.43      127.31     12.79 o 
  -3  12   8      106.36      120.11     16.28 o 
  -2  12   8       52.77       67.44     11.80 o 
 -15   1   9        8.53       38.01     13.04 o 
 -14   1   9       12.43       46.21     14.57 o 
 -13   1   9       26.07       48.16     13.61 o 
 -12   1   9       82.44       95.91     11.21 o 
 -11   1   9       67.71       78.28      9.50 o 
 -10   1   9      137.26      139.74     12.14 o 
  -9   1   9       43.30       53.45      8.59 o 
  -8   1   9       12.27       18.35      5.14 o 
  -7   1   9        8.87       12.76      4.64 o 
  -6   1   9      217.75      223.55     12.26 o 
  -5   1   9       80.88       73.82      7.37 o 
  -4   1   9       83.07       90.69      8.06 o 
  -3   1   9       17.93        9.66      3.87 o 
  -2   1   9       43.59       34.42      7.02 o 
  -1   1   9      268.35      289.16     13.36 o 
   0   1   9       79.07       84.11      7.79 o 
   1   1   9       97.52      106.78      8.90 o 
   2   1   9       57.37       73.89      7.42 o 
   3   1   9      302.81      291.33     14.70 o 
   4   1   9        0.67        6.38      3.88 o 
   5   1   9       86.74       65.02      6.65 o 
   6   1   9       43.07       29.71      8.05 o 
   7   1   9       18.88       22.29      7.46 o 
   8   1   9       23.05       34.15      7.13 o 
   9   1   9        8.90       18.33      5.90 o 
 -14   2   9       13.04       30.63      8.74 o 
 -13   2   9      100.46      122.72     14.97 o 
 -12   2   9       11.16       36.13     10.45 o 
 -11   2   9      166.66      185.36     14.17 o 
 -10   2   9       27.91       28.80      6.71 o 
  -9   2   9      337.38      327.46     20.45 o 
  -8   2   9       44.44       62.44      7.75 o 
  -7   2   9       92.78       91.34     16.52 o 
  -6   2   9      312.21      313.38     13.54 o 
  -5   2   9       63.07       60.80      7.22 o 
  -4   2   9     1211.45     1217.86     24.88 o 
  -3   2   9       64.52       67.70      8.60 o 
  -2   2   9      790.34      789.69     19.20 o 
  -1   2   9       42.34       36.91      7.81 o 
   0   2   9        0.04       -1.26      2.94 o 
   1   2   9      102.60      112.19      9.78 o 
   2   2   9      117.42      134.77      9.15 o 
   3   2   9       33.85       30.64      5.61 o 
   4   2   9        0.21        7.27      4.56 o 
   5   2   9        2.04       12.42      4.45 o 
   6   2   9       34.54       27.22      4.78 o 
   7   2   9       76.44       83.97      7.22 o 
   8   2   9        4.70        3.28      3.89 o 
 -14   3   9      513.76      614.64     42.94 o 
 -13   3   9       17.37       31.11     12.86 o 
 -12   3   9      822.16      939.12     32.85 o 
 -11   3   9      251.71      261.15     19.77 o 
 -10   3   9       96.67       89.55     15.30 o 
  -9   3   9       99.28      106.40     10.36 o 
  -8   3   9      201.53      178.02     13.13 o 
  -7   3   9        0.26        4.35      3.74 o 
  -6   3   9        5.91        2.14      3.69 o 
  -5   3   9      127.02      129.50      9.38 o 
  -4   3   9      420.75      393.49     12.11 o 
  -3   3   9      163.21      172.23     11.08 o 
  -2   3   9       51.53       54.12      6.39 o 
  -1   3   9       47.49       44.41      6.05 o 
   0   3   9        3.33       -3.93      3.27 o 
   1   3   9       13.15        6.19      3.75 o 
   2   3   9      296.85      307.46     12.41 o 
   3   3   9       15.29       14.30      4.58 o 
   4   3   9       68.63       81.37      6.46 o 
   5   3   9        9.07       12.88      4.56 o 
   6   3   9       69.99       70.81      7.32 o 
   7   3   9        8.28        7.07      3.86 o 
   8   3   9        9.55       24.44      5.52 o 
 -14   4   9       81.79      168.42     42.00 o 
 -13   4   9        2.32       35.76      8.15 o 
 -12   4   9        5.28       31.53     18.98 o 
 -11   4   9        0.50       15.40      6.36 o 
 -10   4   9        0.60       11.67      7.06 o 
  -9   4   9       34.59       43.25      7.09 o 
  -8   4   9      229.55      248.07     15.53 o 
  -7   4   9       39.86       40.92      7.26 o 
  -6   4   9       26.26       26.04      8.54 o 
  -5   4   9      177.19      164.33     16.53 o 
  -4   4   9      251.71      226.65     22.91 o 
  -3   4   9      107.57       99.61      8.10 o 
  -2   4   9       81.45       78.00      7.70 o 
  -1   4   9       31.93       29.82      5.08 o 
   0   4   9       53.83       47.08     10.18 o 
   1   4   9        0.42       -1.50      3.19 o 
   2   4   9        3.87       10.84      4.06 o 
   3   4   9       55.01       43.75      5.68 o 
   4   4   9       36.79       34.27      4.66 o 
   5   4   9        3.52        6.80      5.50 o 
   6   4   9      133.25      126.85      9.24 o 
   7   4   9        9.44       13.23      5.46 o 
   8   4   9       21.34       20.35      4.65 o 
 -13   5   9       38.18      186.69     35.70 o 
 -12   5   9       55.80       64.46     16.38 o 
 -11   5   9       56.72       73.64     34.38 o 
 -10   5   9       38.88       47.35     15.70 o 
  -9   5   9        0.04       16.07     18.82 o 
  -8   5   9        1.19       17.79      5.53 o 
  -7   5   9        4.06        7.98      4.42 o 
  -6   5   9       93.40      117.04      9.63 o 
  -5   5   9       56.98       53.11      9.00 o 
  -4   5   9      113.39      124.56      9.10 o 
  -3   5   9       13.91       13.53      4.12 o 
  -2   5   9       36.10       40.24      5.94 o 
  -1   5   9      444.50      425.37     13.58 o 
   0   5   9       72.07       65.35      7.09 o 
   1   5   9        7.20        8.37      4.15 o 
   2   5   9       15.46       14.31      4.46 o 
   3   5   9        4.84        6.76      3.91 o 
   4   5   9      174.85      167.50      7.51 o 
   5   5   9       13.09       15.74      4.61 o 
   6   5   9       19.17       22.29      4.76 o 
   7   5   9       11.68       14.05      5.13 o 
 -12   6   9       10.74       14.11     21.95 o 
 -11   6   9      117.03      121.17     16.11 o 
 -10   6   9       59.83       64.22     12.25 o 
  -9   6   9      168.04      160.02     47.43 o 
  -8   6   9      153.57      158.47     26.70 o 
  -7   6   9       64.27       55.02     19.01 o 
  -6   6   9       42.54       32.44     10.79 o 
  -5   6   9        6.47       11.17      3.97 o 
  -4   6   9      370.02      372.79     13.16 o 
  -3   6   9        6.11        6.47      3.78 o 
  -2   6   9       23.23       19.28      6.14 o 
  -1   6   9      642.79      676.15     24.83 o 
   0   6   9      467.50      473.50     14.96 o 
   1   6   9        0.02        4.26      3.49 o 
   2   6   9      116.28      133.58      8.92 o 
   3   6   9       93.80       76.75      6.93 o 
   4   6   9       51.34       53.31      5.30 o 
   5   6   9        6.49       -3.46      3.89 o 
   6   6   9       31.16       32.09      5.76 o 
   7   6   9        0.14        5.87      5.72 o 
 -12   7   9      488.89      572.84     42.59 o 
 -11   7   9        2.56        6.12      6.03 o 
 -10   7   9       11.47       29.74      8.41 o 
  -9   7   9      396.49      430.84     69.24 o 
  -8   7   9      132.08      138.06     15.92 o 
  -7   7   9      230.62      207.40     20.55 o 
  -6   7   9        3.95       35.69     16.59 o 
  -5   7   9      301.69      295.43     28.69 o 
  -4   7   9        0.07        1.12      4.36 o 
  -3   7   9       66.42       98.70     12.02 o 
  -2   7   9       42.68       40.30      5.65 o 
  -1   7   9       10.39       11.22      3.64 o 
   0   7   9      223.83      219.39     10.32 o 
   1   7   9      235.69      230.95     10.94 o 
   2   7   9       54.15       54.48     13.06 o 
   3   7   9        0.33       -1.92      5.50 o 
   4   7   9      675.63      745.79     47.06 o 
   5   7   9        2.06        0.72      7.37 o 
   6   7   9       67.42       84.55      7.50 o 
 -10   8   9       10.83       11.08      8.98 o 
  -9   8   9       44.30       55.18     11.46 o 
  -8   8   9      196.73      195.70     32.62 o 
  -7   8   9       29.73       47.72     21.54 o 
  -6   8   9       29.74       47.90     17.62 o 
  -5   8   9       56.16       54.79     28.14 o 
  -4   8   9       81.66       99.68     12.22 o 
  -3   8   9       28.61       34.93      7.53 o 
  -2   8   9      146.58      151.09     12.67 o 
  -1   8   9       50.68       66.96     11.88 o 
   0   8   9        4.35        2.51      6.70 o 
   1   8   9       78.11       77.67     17.05 o 
   2   8   9      102.27      102.96     16.12 o 
   3   8   9        8.20        9.99     11.02 o 
   4   8   9        6.25        9.14     10.76 o 
  -9   9   9       35.22       56.84     10.62 o 
  -8   9   9        0.81       43.24     17.93 o 
  -7   9   9       41.21       62.05     11.00 o 
  -6   9   9       55.55       50.59     14.23 o 
  -5   9   9        3.35        7.13      5.10 o 
  -4   9   9       23.85       32.09      7.77 o 
  -3   9   9       45.90       39.28      7.78 o 
  -2   9   9       13.55       11.18      5.34 o 
  -1   9   9        5.33        6.01      6.56 o 
   0   9   9       11.81        4.84     10.47 o 
   1   9   9       18.78       47.63     15.32 o 
   2   9   9       13.30       29.40     12.97 o 
   3   9   9       25.30       48.28     14.60 o 
  -6  10   9        0.46        6.85     13.58 o 
  -5  10   9        6.69       40.61     14.04 o 
  -4  10   9        7.10       20.36      9.08 o 
  -3  10   9       24.74       35.67     13.01 o 
  -2  10   9      268.10      295.31     50.31 o 
  -1  10   9        4.33       42.45     16.63 o 
   0  10   9       32.80       52.37     30.38 o 
 -13   0  10       42.33       78.01     22.01 o 
 -12   0  10      177.44      169.10     24.20 o 
 -11   0  10       42.75       64.77     13.45 o 
 -10   0  10      222.15      266.33     28.77 o 
  -9   0  10        4.15       12.97     10.14 o 
  -8   0  10       68.91       51.65     22.57 o 
  -7   0  10       63.83       70.01     14.19 o 
  -6   0  10        1.67        8.85      5.86 o 
  -5   0  10      934.09      869.69     43.87 o 
  -4   0  10        5.56       13.09      6.45 o 
  -3   0  10      992.36     1013.54     33.08 o 
  -2   0  10        0.61        6.26      6.53 o 
  -1   0  10       48.98       60.46      9.74 o 
   0   0  10        9.33        5.38      5.51 o 
   1   0  10        1.81        7.70      5.87 o 
   2   0  10      138.97      122.62     48.78 o 
   3   0  10      240.61       44.55     16.59 o 
   4   0  10        0.10        6.41      5.03 o 
   5   0  10      141.97      134.65     16.67 o 
   6   0  10        3.42       16.42     15.63 o 
 -13   1  10       51.20       80.74     21.86 o 
 -12   1  10       36.59       43.66     10.02 o 
 -11   1  10      469.56      483.75     45.97 o 
 -10   1  10        4.32       10.48      4.73 o 
  -9   1  10      215.82      223.98     15.56 o 
  -8   1  10       43.13       44.57      7.63 o 
  -7   1  10      253.38      293.54     29.43 o 
  -6   1  10        4.59        6.83      4.07 o 
  -5   1  10        1.59        7.48      3.95 o 
  -4   1  10       23.29       13.89      5.51 o 
  -3   1  10       78.98       64.85      7.15 o 
  -2   1  10        6.44       15.60      4.52 o 
  -1   1  10       22.47       22.98      4.48 o 
   0   1  10       41.98       30.85      7.60 o 
   1   1  10       34.14       34.68      6.00 o 
   2   1  10       65.98       66.99      9.13 o 
   3   1  10       34.35       22.12      5.28 o 
   4   1  10      121.32      125.03      9.26 o 
   5   1  10        6.17        3.81      8.32 o 
   6   1  10       90.37       72.01      7.76 o 
 -12   2  10       38.64       47.29     14.57 o 
 -11   2  10       91.95      135.68     21.39 o 
 -10   2  10       32.19       39.15      7.05 o 
  -9   2  10        0.39        7.56      4.86 o 
  -8   2  10       41.91       41.85      7.03 o 
  -7   2  10       14.37       22.82      5.87 o 
  -6   2  10        6.23       12.45      4.27 o 
  -5   2  10      197.56      200.55     12.86 o 
  -4   2  10        0.20        6.88      3.69 o 
  -3   2  10      213.00      209.43     12.03 o 
  -2   2  10       95.62       86.20      8.29 o 
  -1   2  10       66.92       68.90      7.57 o 
   0   2  10        2.24        6.53      4.96 o 
   1   2  10        0.21        9.15      3.81 o 
   2   2  10       65.12       66.33     13.91 o 
   3   2  10        7.52       15.09      7.37 o 
   4   2  10       17.33       10.27      5.76 o 
   5   2  10        4.05        2.98      6.34 o 
   6   2  10        0.02        4.89      3.43 o 
 -12   3  10        5.96       30.86     12.84 o 
 -11   3  10       29.33       33.43      8.36 o 
 -10   3  10       91.52      124.45     22.92 o 
  -9   3  10       80.89       65.02      8.73 o 
  -8   3  10      268.29      312.16     17.17 o 
  -7   3  10       33.73       28.94      6.31 o 
  -6   3  10        0.80        9.87      4.30 o 
  -5   3  10       36.04       43.26      7.54 o 
  -4   3  10      149.84      152.68     10.54 o 
  -3   3  10       39.74       37.67      6.04 o 
  -2   3  10        5.56        3.28      5.46 o 
  -1   3  10        0.53        3.33      3.41 o 
   0   3  10       10.51        7.45      4.19 o 
   1   3  10       27.13       36.20     10.26 o 
   2   3  10       74.10       79.17      8.56 o 
   3   3  10        0.83        7.29      4.27 o 
   4   3  10       12.48       23.17      5.78 o 
   5   3  10        3.47        6.04      4.30 o 
 -12   4  10      200.21      309.58     54.75 o 
 -11   4  10        6.59       30.72     12.23 o 
 -10   4  10       54.04       42.12     11.39 o 
  -9   4  10       14.48       38.87     16.53 o 
  -8   4  10      298.63      323.53     16.50 o 
  -7   4  10        2.84        2.68      6.13 o 
  -6   4  10      232.88      285.79     22.33 o 
  -5   4  10       18.91       13.86      5.38 o 
  -4   4  10      113.76      119.56     12.85 o 
  -3   4  10      511.56      482.98     15.61 o 
  -2   4  10       25.47       29.00      5.18 o 
  -1   4  10      200.95      205.80     11.28 o 
   0   4  10       40.96       35.67      5.74 o 
   1   4  10      305.11      340.10     28.25 o 
   2   4  10        3.73        2.99      4.15 o 
   3   4  10       61.61       57.38      8.41 o 
   4   4  10        1.88        1.88      4.28 o 
   5   4  10        0.06        1.00      5.11 o 
 -11   5  10      240.77      296.84     36.89 o 
 -10   5  10        3.24        8.23      8.25 o 
  -9   5  10      236.75      254.30     22.74 o 
  -8   5  10      108.50      136.03     13.61 o 
  -7   5  10        4.39       13.32      5.78 o 
  -6   5  10        6.70       14.71      4.80 o 
  -5   5  10       27.98       28.67      6.93 o 
  -4   5  10      153.83      152.27     10.63 o 
  -3   5  10      112.18      109.85      9.07 o 
  -2   5  10      186.92      212.07     11.53 o 
  -1   5  10        0.08        3.68      3.65 o 
   0   5  10       11.83       14.19      5.26 o 
   1   5  10        0.70        9.02      4.19 o 
   2   5  10       44.53       43.90     11.32 o 
   3   5  10       36.87       31.22      5.95 o 
   4   5  10       60.39       82.37      8.15 o 
 -10   6  10       27.87       68.50     29.36 o 
  -9   6  10       32.54       27.50     17.08 o 
  -8   6  10       84.24      122.48     41.77 o 
  -7   6  10       15.08       20.40      9.17 o 
  -6   6  10       10.90        7.42      5.78 o 
  -5   6  10        7.87       19.63      8.37 o 
  -4   6  10       80.59       73.51      8.73 o 
  -3   6  10        9.07        7.62      5.47 o 
  -2   6  10        2.13       -1.40      3.67 o 
  -1   6  10        6.33       18.80      4.79 o 
   0   6  10        4.63       15.31      5.03 o 
   1   6  10        0.21        2.25      4.71 o 
   2   6  10       88.32       93.32     14.13 o 
   3   6  10       20.17       12.67      9.06 o 
  -8   7  10       22.01       63.36     19.63 o 
  -7   7  10        3.97       13.44      6.24 o 
  -6   7  10        0.20       31.17     16.40 o 
  -5   7  10       39.19       36.42      9.02 o 
  -4   7  10       94.94       86.34     15.77 o 
  -3   7  10       12.02       15.18      5.16 o 
  -2   7  10       22.03       25.87      6.81 o 
  -1   7  10       46.26       39.40      6.43 o 
   0   7  10       91.62      106.91      8.67 o 
   1   7  10        0.42        7.75      3.55 o 
   2   7  10       44.93       47.61      8.13 o 
  -6   8  10       41.29       73.51     18.51 o 
  -5   8  10       89.42       80.52     11.79 o 
  -4   8  10      144.95      162.50     40.31 o 
  -3   8  10        1.03       12.16     13.61 o 
  -2   8  10        0.92        5.26     10.46 o 
  -1   8  10       15.66       17.86      6.93 o 
   0   8  10       31.64       29.19     10.77 o 
  -9   1  11       25.51       37.82     10.47 o 
  -8   1  11      164.59      220.03     15.64 o 
  -7   1  11        6.45       23.67     15.20 o 
  -6   1  11       58.33       74.72      8.43 o 
  -5   1  11        9.50       25.10      5.15 o 
  -4   1  11       54.36       54.86      7.56 o 
  -3   1  11      122.88      129.08     12.94 o 
  -2   1  11       53.16       61.93      7.42 o 
  -1   1  11       19.68       20.73      8.33 o 
   0   1  11        3.28       11.58      4.39 o 
   1   1  11      100.59      107.20      9.41 o 
   2   1  11       14.35       24.25      5.32 o 
  -9   2  11      172.01      191.52     24.05 o 
  -8   2  11        1.93        9.71      7.06 o 
  -7   2  11       48.32       47.49     10.00 o 
  -6   2  11       66.07       61.61      8.00 o 
  -5   2  11        6.34        3.57      3.95 o 
  -4   2  11       80.68       80.32     11.95 o 
  -3   2  11      165.22      180.97     13.19 o 
  -2   2  11      537.27      529.05     17.31 o 
  -1   2  11        0.13        4.96      4.18 o 
   0   2  11      327.08      351.37     25.60 o 
   1   2  11       15.60       19.82      4.74 o 
   2   2  11        0.34        1.49      6.97 o 
  -8   3  11      181.87      221.38     15.81 o 
  -7   3  11        9.88       17.20      7.60 o 
  -6   3  11      109.52      125.85     15.19 o 
  -5   3  11        3.27        9.93      4.10 o 
  -4   3  11        9.15        4.00      5.09 o 
  -3   3  11        8.58       10.32      7.55 o 
  -2   3  11       94.92       85.21      9.18 o 
  -1   3  11       73.82       94.79     24.48 o 
   0   3  11       59.28       70.58      8.03 o 
   1   3  11        6.53        8.73      8.26 o 
  -7   4  11       29.09       48.05     14.35 o 
  -6   4  11       56.14       65.30      8.89 o 
  -5   4  11       45.60       36.41     11.71 o 
  -4   4  11        5.48        8.17      4.69 o 
  -3   4  11       73.65       68.78     11.67 o 
  -2   4  11       43.20       44.07     13.42 o 
  -1   4  11      176.07      176.57     11.81 o 
   0   4  11      108.49      105.26      9.26 o 
  -6   5  11        4.26        8.61      9.42 o 
  -5   5  11       11.98       14.15      5.20 o 
  -4   5  11       14.69       12.72     11.53 o 
  -3   5  11      130.45      135.69     10.39 o 
  -2   5  11       58.26       57.42     10.42 o 
                                                 
